# Supplementary material for: N-(2,6-Diisopropyl­phen­yl)thio­amide
Source: Acta Crystallogr Sect E Struct Rep Online. 2012 Aug 1;68(Pt 9):o2604. doi: 10.1107/S1600536812033685 (PMC3435636; doi:10.1107/S1600536812033685)
Supplement: Supplementary file 1 [file e-68-o2604-sup1.cif]

##############################################################################
#                                                                            #
# This CIF contains the data in a paper accepted for publication in          #
# Acta Crystallographica Section E. It conforms to the requirements of       #
# Notes for Authors for Acta Crystallographica Section E, and has been       #
# peer reviewed under the auspices of the IUCr Commission on Journals.       #
#                                                                            #
# Full details of the Crystallographic Information File format               #
# are given in the paper "The Crystallographic Information File (CIF):       #
# a New Standard Archive File for Crystallography" by S. R. Hall, F. H.      #
# Allen and I. D. Brown [Acta Cryst. (1991), A47, 655-685].                  #
#                                                                            #
# The current version of the core CIF dictionary is obtainable from          #
# ftp://ftp.iucr.org/pub/cif_core.dic.                                       #
#                                                                            #
# Software is freely available for graphical display of the structure(s)     #
# in this CIF. For information consult the CIF software page                 #
# http://www.iucr.org/resources/cif/software.                                #
#                                                                            #
# This file may be used for bona fide research purposes within the           #
# scientific community so long as proper attribution is given to the journal # 
# article from which it was obtained.                                        #
#                                                                            #
##############################################################################
data_global
_audit_creation_method     'WinGX routine CIF_UPDATE'
_audit_conform_dict_name     cif_core.dic
_audit_conform_dict_version     2.3
_journal_date_recd_electronic     2012-07-24
_journal_date_accepted     2012-07-26
_journal_name_full     'Acta Crystallographica, Section E'
_journal_year     2012
_journal_volume     68
_journal_issue      9
_journal_page_first     o2604
_journal_page_last     o2604
_journal_paper_category     QO
_journal_paper_doi     10.1107/S1600536812033685
_journal_coeditor_code     TK5134
_publ_contact_author_name     'Levendis, Demetrius C.'
_publ_contact_author_address
;
Molecular Sciences Institute
School of Chemistry
University of the Witwatersrand
Private Bag 3
PO Wits
2050
South Africa
;
_publ_contact_author_email     demetrius.levendis@wits.ac.za
_publ_contact_author_fax     '27(11)7176749'
_publ_contact_author_phone     '27(11)7176742'
_publ_section_title
;
<i>N</i>-(2,6-Diisopropylphenyl)thioamide
;
loop_
    _publ_author_name
    _publ_author_address
    'Omondi, Bernard'
;
School of Chemistry
University of KwaZulu-Natal
PO Private Bag X54001
Westville 4000
Durban
South Africa
;
    'Levendis, Demetrius C.'
;
Molecular Sciences Institute
School of Chemistry
University of the Witwatersrand, Johannesburg
PO Wits 2050
South Africa
;
data_I
_chemical_name_systematic
;
<i>N</i>-(2,6-Diisopropylphenyl)thioamide
;
_chemical_formula_moiety     'C13 H19 N S'
_chemical_formula_sum     'C13 H19 N S'
_chemical_formula_iupac     'C13 H19 N S'
_chemical_formula_weight     221.35
_symmetry_cell_setting     monoclinic
_symmetry_space_group_name_H-M     'P 21/c'
_symmetry_space_group_name_Hall     '-P 2ybc'
loop_
    _symmetry_equiv_pos_as_xyz
    'x, y, z'
    '-x, y+1/2, -z+1/2'
    '-x, -y, -z'
    'x, -y-1/2, z-1/2'
_cell_length_a     9.0230(12)
_cell_length_b     9.3670(12)
_cell_length_c     16.269(2)
_cell_angle_alpha     90
_cell_angle_beta     101.453(3)
_cell_angle_gamma     90
_cell_volume     1347.7(3)
_cell_formula_units_Z     4
_cell_measurement_reflns_used     883
_cell_measurement_theta_min     2.17
_cell_measurement_theta_max     23.28
_cell_measurement_temperature     293(2)
_exptl_crystal_description     'block'
_exptl_crystal_colour     'colourless'
_exptl_crystal_size_max     0.36
_exptl_crystal_size_mid     0.14
_exptl_crystal_size_min     0.12
_exptl_crystal_density_diffrn     1.091
_exptl_crystal_density_method     'not measured'
_exptl_crystal_F_000     480
_exptl_absorpt_coefficient_mu     0.212
_exptl_absorpt_correction_type     none
_exptl_special_details     ?
_diffrn_ambient_temperature     293(2)
_diffrn_radiation_type     MoK\a
_diffrn_radiation_wavelength     0.71073
_diffrn_radiation_monochromator     graphite
_diffrn_measurement_device_type     'Bruker SMART APEXII CCD area-detector'
_diffrn_measurement_method     '\w scans'
_diffrn_reflns_number     6974
_diffrn_reflns_av_R_equivalents     0.0976
_diffrn_reflns_theta_min     2.3
_diffrn_reflns_theta_max     25.49
_diffrn_reflns_theta_full     25.49
_diffrn_measured_fraction_theta_max     0.999
_diffrn_measured_fraction_theta_full     0.999
_diffrn_reflns_limit_h_min     -9
_diffrn_reflns_limit_h_max     10
_diffrn_reflns_limit_k_min     -11
_diffrn_reflns_limit_k_max     11
_diffrn_reflns_limit_l_min     -19
_diffrn_reflns_limit_l_max     16
_refine_special_details
;
Refinement of <i>F</i>^2^ against ALL reflections. The weighted <i>R</i>-factor
<i>wR</i> and goodness of fit <i>S</i> are based on <i>F</i>^2^, conventional
<i>R</i>-factors <i>R</i> are based on <i>F</i>, with <i>F</i> set to zero for
negative <i>F</i>^2^. The threshold expression of <i>F</i>^2^ >
\s(<i>F</i>^2^) is used only for calculating <i>R</i>-factors(gt) <i>etc</i>.
and is not relevant to the choice of reflections for refinement.
<i>R</i>-factors based on <i>F</i>^2^ are statistically about twice as large
as those based on <i>F</i>, and <i>R</i>- factors based on ALL data will be
even larger.
;
_reflns_number_total     2508
_reflns_number_gt     1456
_reflns_threshold_expression     I>2\s(I)
_refine_ls_structure_factor_coef     Fsqd
_refine_ls_matrix_type     full
_refine_ls_R_factor_all     0.1034
_refine_ls_R_factor_gt     0.0537
_refine_ls_wR_factor_gt     0.1352
_refine_ls_wR_factor_ref     0.1603
_refine_ls_goodness_of_fit_ref     0.969
_refine_ls_restrained_S_all     0.962
_refine_ls_number_reflns     2508
_refine_ls_number_parameters     143
_refine_ls_number_restraints     42
_refine_ls_hydrogen_treatment     mixed
_refine_ls_weighting_scheme     calc
_refine_ls_weighting_details
         'calc w=1/[\s^2^(Fo^2^)+(0.0850P)^2^+0.0000P] where P=(Fo^2^+2Fc^2^)/3'
_atom_sites_solution_hydrogens     geom
_atom_sites_solution_primary     direct
_atom_sites_solution_secondary     difmap
_refine_ls_shift/su_max     0.002
_refine_ls_shift/su_mean     0
_refine_diff_density_max     0.226
_refine_diff_density_min     -0.283
_refine_ls_extinction_method     none
loop_
    _atom_type_symbol
    _atom_type_description
    _atom_type_scat_dispersion_real
    _atom_type_scat_dispersion_imag
    _atom_type_scat_source
    C C 0.0033 0.0016 'International Tables Vol C Tables 4.2.6.8 and 6.1.1.4'
    H H 0 0 'International Tables Vol C Tables 4.2.6.8 and 6.1.1.4'
    N N 0.0061 0.0033 'International Tables Vol C Tables 4.2.6.8 and 6.1.1.4'
    S S 0.1246 0.1234 'International Tables Vol C Tables 4.2.6.8 and 6.1.1.4'
_computing_data_collection     'APEX2 (Bruker, 2005)'
_computing_cell_refinement     'SAINT-Plus (Bruker, 2005)'
_computing_data_reduction     'SAINT-Plus and XPREP (Bruker, 2005)'
_computing_structure_solution     'SHELXS97 (Sheldrick, 2008)'
_computing_structure_refinement     'SHELXL97 (Sheldrick, 2008)'
_computing_molecular_graphics
;
PLATON (Spek, 2009) and Mercury (Macrae <i>et al.</i>, 2008)
;
_computing_publication_material
;
WinGX (Farrugia, 1999) and PLATON (Spek, 2009)
;
loop_
    _atom_site_type_symbol
    _atom_site_label
    _atom_site_fract_x
    _atom_site_fract_y
    _atom_site_fract_z
    _atom_site_U_iso_or_equiv
    _atom_site_adp_type
    _atom_site_calc_flag
    _atom_site_refinement_flags
    _atom_site_occupancy
    _atom_site_symmetry_multiplicity
    _atom_site_disorder_assembly
    _atom_site_disorder_group
    C C1 0.4519(3) 0.8487(2) 0.32841(15) 0.0460(6) Uani d . 1 1 . .
    C C2 0.2981(3) 0.8173(2) 0.31060(17) 0.0570(7) Uani d . 1 1 . .
    C C3 0.2441(3) 0.7287(3) 0.3670(2) 0.0702(9) Uani d . 1 1 . .
    H H3 0.1419 0.7056 0.3572 0.084 Uiso calc R 1 1 . .
    C C4 0.3383(4) 0.6750(3) 0.4364(2) 0.0733(9) Uani d . 1 1 . .
    H H4 0.2995 0.6166 0.4732 0.088 Uiso calc R 1 1 . .
    C C5 0.4902(4) 0.7070(3) 0.45191(17) 0.0639(7) Uani d . 1 1 . .
    H H5 0.5535 0.6683 0.4987 0.077 Uiso calc R 1 1 . .
    C C6 0.5497(3) 0.7954(2) 0.39911(15) 0.0500(6) Uani d . 1 1 . .
    C C7 0.5833(3) 0.9161(3) 0.21651(16) 0.0571(7) Uani d . 1 1 . .
    H H7 0.6092 0.9935 0.1864 0.068 Uiso calc R 1 1 . .
    C C8 0.1944(3) 0.8753(3) 0.2333(2) 0.0851(10) Uani d U 1 1 . .
    H H8 0.245 0.9589 0.2153 0.102 Uiso calc R 1 1 . .
    C C9 0.7154(3) 0.8385(3) 0.42054(16) 0.0612(7) Uani d U 1 1 . .
    H H9 0.7428 0.877 0.3696 0.073 Uiso calc R 1 1 . .
    C C10 0.1760(6) 0.7693(4) 0.1626(3) 0.1243(15) Uani d U 1 1 . .
    H H10A 0.2739 0.7378 0.1553 0.186 Uiso calc R 1 1 . .
    H H10B 0.1238 0.8135 0.1118 0.186 Uiso calc R 1 1 . .
    H H10C 0.1188 0.6889 0.1755 0.186 Uiso calc R 1 1 . .
    C C11 0.0449(5) 0.9259(5) 0.2488(4) 0.168(2) Uani d U 1 1 . .
    H H11A -0.0073 0.8477 0.2685 0.252 Uiso calc R 1 1 . .
    H H11B -0.0146 0.9622 0.1975 0.252 Uiso calc R 1 1 . .
    H H11C 0.0609 1.0001 0.2903 0.252 Uiso calc R 1 1 . .
    C C12 0.7377(4) 0.9566(3) 0.4862(2) 0.0986(11) Uani d U 1 1 . .
    H H12A 0.6709 1.0345 0.4666 0.148 Uiso calc R 1 1 . .
    H H12B 0.8405 0.9894 0.4956 0.148 Uiso calc R 1 1 . .
    H H12C 0.7159 0.9204 0.5377 0.148 Uiso calc R 1 1 . .
    C C13 0.8196(4) 0.7135(4) 0.4498(3) 0.1098(13) Uani d U 1 1 . .
    H H13A 0.8007 0.6786 0.5023 0.165 Uiso calc R 1 1 . .
    H H13B 0.9229 0.7441 0.457 0.165 Uiso calc R 1 1 . .
    H H13C 0.8011 0.6387 0.4087 0.165 Uiso calc R 1 1 . .
    S S1 0.63900(10) 0.75914(7) 0.18895(5) 0.0724(3) Uani d . 1 1 . .
    N N1 0.5084(2) 0.9469(2) 0.27423(14) 0.0530(6) Uani d . 1 1 . .
    H H1 0.485(3) 1.032(3) 0.2817(16) 0.064 Uiso d . 1 1 . .
loop_
    _atom_site_aniso_label
    _atom_site_aniso_U_11
    _atom_site_aniso_U_22
    _atom_site_aniso_U_33
    _atom_site_aniso_U_12
    _atom_site_aniso_U_13
    _atom_site_aniso_U_23
    C1 0.0531(16) 0.0339(10) 0.0526(15) -0.0004(10) 0.0145(12) -0.0042(10)
    C2 0.0520(17) 0.0388(12) 0.0803(19) 0.0005(11) 0.0134(14) -0.0093(12)
    C3 0.0604(19) 0.0535(15) 0.104(3) -0.0078(13) 0.0352(19) -0.0198(16)
    C4 0.104(3) 0.0558(15) 0.073(2) -0.0112(16) 0.049(2) -0.0065(15)
    C5 0.088(2) 0.0606(14) 0.0467(15) 0.0014(15) 0.0216(15) -0.0021(12)
    C6 0.0627(17) 0.0431(11) 0.0450(14) 0.0023(11) 0.0125(13) -0.0047(11)
    C7 0.0667(18) 0.0506(13) 0.0508(15) -0.0163(12) 0.0040(14) 0.0105(12)
    C8 0.0568(19) 0.0644(16) 0.122(3) -0.0023(14) -0.0107(19) 0.0111(18)
    C9 0.0608(18) 0.0717(16) 0.0479(15) -0.0006(13) 0.0030(13) -0.0004(13)
    C10 0.122(4) 0.141(3) 0.090(3) 0.020(3) -0.028(2) -0.002(2)
    C11 0.088(3) 0.166(4) 0.232(6) 0.066(3) -0.010(3) -0.018(4)
    C12 0.094(3) 0.092(2) 0.106(3) -0.0292(19) 0.013(2) -0.032(2)
    C13 0.072(2) 0.109(2) 0.135(3) 0.0240(19) -0.011(2) -0.007(2)
    S1 0.0962(7) 0.0621(4) 0.0675(5) -0.0117(4) 0.0370(4) -0.0061(3)
    N1 0.0592(14) 0.0341(9) 0.0634(14) -0.0014(9) 0.0067(12) 0.0048(10)
_geom_special_details
;
All e.s.d.'s (except the e.s.d. in the dihedral angle between two l.s. planes)
are estimated using the full covariance matrix. The cell e.s.d.'s are taken
into account individually in the estimation of e.s.d.'s in distances, angles
and torsion angles; correlations between e.s.d.'s in cell parameters are only
used when they are defined by crystal symmetry. An approximate (isotropic)
treatment of cell e.s.d.'s is used for estimating e.s.d.'s involving l.s.
planes.
;
loop_
    _geom_bond_atom_site_label_1
    _geom_bond_atom_site_label_2
    _geom_bond_site_symmetry_2
    _geom_bond_distance
    _geom_bond_publ_flag
    C1 C2 . 1.392(3) ?
    C1 C6 . 1.395(3) ?
    C1 N1 . 1.436(3) ?
    C2 C3 . 1.395(4) ?
    C2 C8 . 1.512(4) ?
    C3 C4 . 1.367(4) ?
    C3 H3 . 0.93 ?
    C4 C5 . 1.377(4) ?
    C4 H4 . 0.93 ?
    C5 C6 . 1.377(4) ?
    C5 H5 . 0.93 ?
    C6 C9 . 1.521(4) ?
    C7 N1 . 1.294(3) ?
    C7 S1 . 1.645(3) ?
    C7 H7 . 0.93 ?
    C8 C11 . 1.497(5) ?
    C8 C10 . 1.503(5) ?
    C8 H8 . 0.98 ?
    C9 C13 . 1.518(4) ?
    C9 C12 . 1.523(4) ?
    C9 H9 . 0.98 ?
    C10 H10A . 0.96 ?
    C10 H10B . 0.96 ?
    C10 H10C . 0.96 ?
    C11 H11A . 0.96 ?
    C11 H11B . 0.96 ?
    C11 H11C . 0.96 ?
    C12 H12A . 0.96 ?
    C12 H12B . 0.96 ?
    C12 H12C . 0.96 ?
    C13 H13A . 0.96 ?
    C13 H13B . 0.96 ?
    C13 H13C . 0.96 ?
    N1 H1 . 0.84(3) ?
loop_
    _geom_angle_atom_site_label_1
    _geom_angle_atom_site_label_2
    _geom_angle_atom_site_label_3
    _geom_angle_site_symmetry_1
    _geom_angle_site_symmetry_3
    _geom_angle
    _geom_angle_publ_flag
    C2 C1 C6 . . 122.5(2) ?
    C2 C1 N1 . . 117.9(2) ?
    C6 C1 N1 . . 119.5(2) ?
    C1 C2 C3 . . 116.9(2) ?
    C1 C2 C8 . . 121.6(3) ?
    C3 C2 C8 . . 121.5(3) ?
    C4 C3 C2 . . 121.4(3) ?
    C4 C3 H3 . . 119.3 ?
    C2 C3 H3 . . 119.3 ?
    C3 C4 C5 . . 120.3(3) ?
    C3 C4 H4 . . 119.8 ?
    C5 C4 H4 . . 119.8 ?
    C6 C5 C4 . . 120.9(3) ?
    C6 C5 H5 . . 119.5 ?
    C4 C5 H5 . . 119.5 ?
    C5 C6 C1 . . 117.9(2) ?
    C5 C6 C9 . . 120.3(2) ?
    C1 C6 C9 . . 121.7(2) ?
    N1 C7 S1 . . 128.99(19) ?
    N1 C7 H7 . . 115.5 ?
    S1 C7 H7 . . 115.5 ?
    C11 C8 C10 . . 111.8(3) ?
    C11 C8 C2 . . 113.8(4) ?
    C10 C8 C2 . . 110.8(2) ?
    C11 C8 H8 . . 106.7 ?
    C10 C8 H8 . . 106.7 ?
    C2 C8 H8 . . 106.7 ?
    C13 C9 C6 . . 112.7(2) ?
    C13 C9 C12 . . 110.7(3) ?
    C6 C9 C12 . . 109.9(2) ?
    C13 C9 H9 . . 107.8 ?
    C6 C9 H9 . . 107.8 ?
    C12 C9 H9 . . 107.8 ?
    C8 C10 H10A . . 109.5 ?
    C8 C10 H10B . . 109.5 ?
    H10A C10 H10B . . 109.5 ?
    C8 C10 H10C . . 109.5 ?
    H10A C10 H10C . . 109.5 ?
    H10B C10 H10C . . 109.5 ?
    C8 C11 H11A . . 109.5 ?
    C8 C11 H11B . . 109.5 ?
    H11A C11 H11B . . 109.5 ?
    C8 C11 H11C . . 109.5 ?
    H11A C11 H11C . . 109.5 ?
    H11B C11 H11C . . 109.5 ?
    C9 C12 H12A . . 109.5 ?
    C9 C12 H12B . . 109.5 ?
    H12A C12 H12B . . 109.5 ?
    C9 C12 H12C . . 109.5 ?
    H12A C12 H12C . . 109.5 ?
    H12B C12 H12C . . 109.5 ?
    C9 C13 H13A . . 109.5 ?
    C9 C13 H13B . . 109.5 ?
    H13A C13 H13B . . 109.5 ?
    C9 C13 H13C . . 109.5 ?
    H13A C13 H13C . . 109.5 ?
    H13B C13 H13C . . 109.5 ?
    C7 N1 C1 . . 127.1(2) ?
    C7 N1 H1 . . 119.7(19) ?
    C1 N1 H1 . . 113.2(19) ?
loop_
    _geom_torsion_atom_site_label_1
    _geom_torsion_atom_site_label_2
    _geom_torsion_atom_site_label_3
    _geom_torsion_atom_site_label_4
    _geom_torsion_site_symmetry_1
    _geom_torsion_site_symmetry_2
    _geom_torsion_site_symmetry_3
    _geom_torsion_site_symmetry_4
    _geom_torsion
    _geom_torsion_publ_flag
    C6 C1 C2 C3 . . . . -0.2(3) ?
    N1 C1 C2 C3 . . . . -176.1(2) ?
    C6 C1 C2 C8 . . . . -179.6(2) ?
    N1 C1 C2 C8 . . . . 4.5(3) ?
    C1 C2 C3 C4 . . . . -0.1(4) ?
    C8 C2 C3 C4 . . . . 179.3(2) ?
    C2 C3 C4 C5 . . . . -0.4(4) ?
    C3 C4 C5 C6 . . . . 1.2(4) ?
    C4 C5 C6 C1 . . . . -1.5(4) ?
    C4 C5 C6 C9 . . . . 175.5(2) ?
    C2 C1 C6 C5 . . . . 1.0(3) ?
    N1 C1 C6 C5 . . . . 176.8(2) ?
    C2 C1 C6 C9 . . . . -176.0(2) ?
    N1 C1 C6 C9 . . . . -0.1(3) ?
    C1 C2 C8 C11 . . . . -138.2(3) ?
    C3 C2 C8 C11 . . . . 42.4(4) ?
    C1 C2 C8 C10 . . . . 94.8(4) ?
    C3 C2 C8 C10 . . . . -84.6(4) ?
    C5 C6 C9 C13 . . . . 45.2(4) ?
    C1 C6 C9 C13 . . . . -137.9(3) ?
    C5 C6 C9 C12 . . . . -78.7(3) ?
    C1 C6 C9 C12 . . . . 98.1(3) ?
    S1 C7 N1 C1 . . . . -1.3(4) ?
    C2 C1 N1 C7 . . . . -103.4(3) ?
    C6 C1 N1 C7 . . . . 80.6(3) ?
loop_
    _geom_hbond_atom_site_label_D
    _geom_hbond_atom_site_label_H
    _geom_hbond_atom_site_label_A
    _geom_hbond_site_symmetry_A
    _geom_hbond_distance_DH
    _geom_hbond_distance_HA
    _geom_hbond_distance_DA
    _geom_hbond_angle_DHA
    N1 H1 S1 2_655 0.84(3) 2.49(3) 3.316(2) 166(2)
_iucr_refine_instructions_details
;
TITL I in P2(1)/c
CELL  0.71073   9.0230   9.3670  16.2690   90.000  101.453   90.000
ZERR     4.00   0.0012   0.0012   0.0022    0.000    0.003    0.000
LATT   1
SYMM  - X, 1/2 + Y, 1/2 - Z
SFAC  C    H    N    S
UNIT  52   76   4    4
MERG   2
OMIT    -2.00  51.00
EQIV $1 -x+1, y+1/2, -z+1/2
HTAB N1  S1_$1
ISOR C8 C9 C10 C11 C12 C13
DELU C8 C9 C10 C11 C12 C13
FMAP   2
PLAN    3
SIZE     0.12   0.14   0.36
ACTA
BOND   $H
CONF
L.S.   4
TEMP    20.00
WGHT    0.085000
FVAR       0.58207
C1    1    0.451922    0.848657    0.328408    11.00000    0.05308    0.03387 =
         0.05264   -0.00418    0.01452   -0.00042
C2    1    0.298092    0.817306    0.310597    11.00000    0.05201    0.03882 =
         0.08033   -0.00928    0.01335    0.00054
C3    1    0.244117    0.728650    0.366991    11.00000    0.06044    0.05352 =
         0.10447   -0.01977    0.03517   -0.00784
AFIX  43
H3    2    0.141866    0.705579    0.357167    11.00000   -1.20000
AFIX   0
C4    1    0.338277    0.674978    0.436359    11.00000    0.10365    0.05584 =
         0.07326   -0.00649    0.04874   -0.01115
AFIX  43
H4    2    0.299542    0.616553    0.473238    11.00000   -1.20000
AFIX   0
C5    1    0.490205    0.706982    0.451913    11.00000    0.08766    0.06064 =
         0.04673   -0.00209    0.02162    0.00144
AFIX  43
H5    2    0.553516    0.668340    0.498740    11.00000   -1.20000
AFIX   0
C6    1    0.549706    0.795392    0.399109    11.00000    0.06265    0.04311 =
         0.04501   -0.00468    0.01247    0.00227
C7    1    0.583262    0.916146    0.216511    11.00000    0.06667    0.05060 =
         0.05076    0.01046    0.00399   -0.01628
AFIX  43
H7    2    0.609194    0.993504    0.186423    11.00000   -1.20000
AFIX   0
C8    1    0.194351    0.875337    0.233267    11.00000    0.05683    0.06436 =
         0.12248    0.01112   -0.01067   -0.00235
AFIX  13
H8    2    0.245023    0.958916    0.215306    11.00000   -1.20000
AFIX   0
C9    1    0.715423    0.838492    0.420541    11.00000    0.06076    0.07173 =
         0.04790   -0.00043    0.00299   -0.00055
AFIX  13
H9    2    0.742801    0.877017    0.369565    11.00000   -1.20000
AFIX   0
C10   1    0.176042    0.769290    0.162617    11.00000    0.12160    0.14127 =
         0.08978   -0.00188   -0.02794    0.01992
AFIX 137
H10A  2    0.273857    0.737772    0.155343    11.00000   -1.50000
H10B  2    0.123765    0.813516    0.111848    11.00000   -1.50000
H10C  2    0.118812    0.688859    0.175542    11.00000   -1.50000
AFIX   0
C11   1    0.044904    0.925871    0.248776    11.00000    0.08794    0.16650 =
         0.23234   -0.01798   -0.01038    0.06559
AFIX 137
H11A  2   -0.007333    0.847656    0.268474    11.00000   -1.50000
H11B  2   -0.014640    0.962222    0.197538    11.00000   -1.50000
H11C  2    0.060851    1.000140    0.290260    11.00000   -1.50000
AFIX   0
C12   1    0.737749    0.956605    0.486162    11.00000    0.09436    0.09232 =
         0.10617   -0.03151    0.01253   -0.02918
AFIX 137
H12A  2    0.670871    1.034518    0.466632    11.00000   -1.50000
H12B  2    0.840536    0.989403    0.495564    11.00000   -1.50000
H12C  2    0.715916    0.920351    0.537660    11.00000   -1.50000
AFIX   0
C13   1    0.819601    0.713470    0.449828    11.00000    0.07189    0.10881 =
         0.13545   -0.00658   -0.01130    0.02396
AFIX 137
H13A  2    0.800697    0.678585    0.502271    11.00000   -1.50000
H13B  2    0.922905    0.744105    0.456998    11.00000   -1.50000
H13C  2    0.801087    0.638652    0.408738    11.00000   -1.50000
AFIX   0
S1    4    0.638997    0.759145    0.188947    11.00000    0.09623    0.06207 =
         0.06751   -0.00609    0.03704   -0.01171
N1    3    0.508366    0.946944    0.274230    11.00000    0.05924    0.03413 =
         0.06342    0.00479    0.00671   -0.00145
H1    2    0.485475    1.032163    0.281656    11.00000   -1.20000
HKLF    4
REM  5b_bo10_s in P2(1)/c
REM R1 =  0.0537 for   1456 Fo > 4sig(Fo)  and  0.1034 for all   2508 data
REM    143 parameters refined using     42 restraints
END
WGHT      0.0822      0.0000
REM Highest difference peak  0.226,  deepest hole -0.283,  1-sigma level  0.042
Q1    1   0.5932  0.7009  0.2365  11.00000  0.05    0.23
Q2    1   0.5914  0.8141  0.2385  11.00000  0.05    0.22
Q3    1   0.6673  0.7293  0.1338  11.00000  0.05    0.21
;
