# Supplementary material for: N-(2,6-Diisopropyl­phen­yl)thio­amide
Source: Acta Crystallogr Sect E Struct Rep Online. 2012 Aug 1;68(Pt 9):o2604. doi: 10.1107/S1600536812033685 (PMC3435636; doi:10.1107/S1600536812033685)
Supplement: Supplementary file 2 [file e-68-o2604-Isup2.hkl]

#
# h,k,l, Fc-squared, Fo-squared, sigma(Fo-squared) and status flag
#
data_I
_shelx_title ' 5b_bo10_s in P2(1)/c'
_shelx_refln_list_code          4
_shelx_F_calc_maximum      117.56
_exptl_crystal_F_000       480.00
_reflns_d_resolution_high  0.8257
 
loop_
 _symmetry_equiv_pos_as_xyz
 'x, y, z'
 '-x, y+1/2, -z+1/2'
 '-x, -y, -z'
 'x, -y-1/2, z-1/2'
 
_cell_length_a     9.0230
_cell_length_b     9.3670
_cell_length_c    16.2690
_cell_angle_alpha  90.000
_cell_angle_beta  101.453
_cell_angle_gamma  90.000
 
_shelx_F_squared_multiplier     1.000
 
loop_
 _refln_index_h
 _refln_index_k
 _refln_index_l
 _refln_F_squared_calc
 _refln_F_squared_meas
 _refln_F_squared_sigma
 _refln_observed_status
   1   0   0    13026.46    13156.60     93.24 o
   2   0   0     1081.28     1076.26     12.07 o
   3   0   0      113.37      109.62      5.93 o
   4   0   0      584.14      750.02     12.99 o
   5   0   0       12.57       17.50      5.55 o
   6   0   0      179.63      200.97     10.09 o
   7   0   0       38.45       53.63      8.56 o
   8   0   0        3.72       -4.57      7.26 o
   9   0   0       13.94        6.23      8.09 o
  10   0   0        0.50       -8.12      8.12 o
   2   1   0     2966.08     3268.16     98.09 o
   3   1   0     1082.60     1136.26     21.31 o
   4   1   0        1.46        8.48      2.45 o
   5   1   0      241.58      245.71      5.38 o
   6   1   0       76.40       85.64      6.21 o
   7   1   0       30.28       34.01      5.66 o
   8   1   0        0.05       -4.42      4.88 o
   9   1   0        6.09       11.80      5.95 o
  10   1   0        8.69        5.22      6.75 o
   0   2   0    13821.33    13929.13   1052.13 o
   1   2   0     1521.31     1513.69     47.67 o
   2   2   0     1888.38     1853.58    107.02 o
   3   2   0      119.27       99.69      7.71 o
   4   2   0      504.92      514.61      9.96 o
   5   2   0       58.02       59.76      3.84 o
   6   2   0      154.97      156.17      5.82 o
   7   2   0       16.48       22.56      4.35 o
   8   2   0        0.01       -0.06      4.95 o
   9   2   0        6.58        7.18      5.79 o
  10   2   0        9.17        2.86      6.94 o
   1   3   0       25.74       29.57      1.43 o
   2   3   0      296.46      326.09     15.61 o
   3   3   0      887.54      952.91     66.31 o
   4   3   0       57.49       49.66      3.81 o
   5   3   0      441.51      435.53     14.35 o
   6   3   0      271.85      279.17      8.41 o
   7   3   0       83.74       92.20      5.99 o
   8   3   0       21.81       31.08      6.69 o
   9   3   0        3.88        8.62     10.52 o
  10   3   0        4.48       -2.24      6.20 o
   0   4   0     1474.27     1313.39     10.08 o
   1   4   0      267.76      226.94     11.11 o
   2   4   0       43.08       35.86      1.68 o
   3   4   0       47.68       46.99      2.33 o
   4   4   0      180.40      182.60      9.88 o
   5   4   0        3.45        9.61      3.53 o
   6   4   0       39.02       45.70      4.81 o
   7   4   0      112.31      113.57      6.23 o
   8   4   0       71.84       64.03     10.18 o
   9   4   0        2.42       -5.07      5.73 o
  10   4   0        9.94        0.40      6.83 o
   1   5   0      749.21      723.22     33.07 o
   2   5   0     1321.39     1227.26     48.49 o
   3   5   0      392.85      379.59     21.64 o
   4   5   0       25.64       30.30      2.59 o
   5   5   0      105.41      107.16      4.74 o
   6   5   0        2.14       -1.17      2.70 o
   7   5   0       35.81       42.81      3.58 o
   8   5   0       32.06       38.86      4.77 o
   9   5   0        4.13        5.51      6.00 o
   0   6   0      207.17      173.39     16.58 o
   1   6   0       15.77       14.92      1.77 o
   2   6   0       12.97       14.40      1.90 o
   3   6   0        8.27        8.20      2.24 o
   4   6   0      124.52      106.21      4.21 o
   5   6   0      155.91      140.61      7.98 o
   6   6   0        1.62        2.04      2.87 o
   7   6   0       76.92       74.29      5.00 o
   8   6   0       38.33       27.58      6.30 o
   9   6   0        1.05       -5.73     10.12 o
   1   7   0      101.21      107.41      7.99 o
   2   7   0      463.78      431.02     20.59 o
   3   7   0      145.51      138.30      9.54 o
   4   7   0      109.96      100.75      6.74 o
   5   7   0      154.06      139.50     10.45 o
   6   7   0        7.51        1.95      3.70 o
   7   7   0        0.23       -4.67      4.67 o
   8   7   0        1.51       -0.22      9.64 o
   0   8   0        7.16        5.06      4.61 o
   1   8   0       33.41       37.70      3.44 o
   2   8   0       69.83       75.44      4.62 o
   3   8   0       47.00       52.57      5.01 o
   4   8   0      136.88      120.53     11.42 o
   5   8   0       98.08       89.95      6.16 o
   6   8   0        0.64        0.16      4.52 o
   7   8   0       14.96       17.39      8.94 o
   1   9   0       29.21       25.67      3.60 o
   2   9   0       40.21       45.52      4.01 o
   3   9   0       13.32       10.70      4.57 o
   4   9   0      178.07      159.13     10.05 o
   5   9   0       66.01       69.21      6.26 o
   6   9   0        2.55        4.20      5.28 o
   0  10   0       58.96       69.61      5.94 o
   1  10   0       24.80       30.71      4.04 o
   2  10   0        0.06       -3.53      3.53 o
   3  10   0        1.77       -0.04      4.65 o
   4  10   0        0.05        6.82      5.15 o
   5  10   0        2.34        2.18      5.21 o
   1  11   0        8.64       12.15      3.75 o
   2  11   0        2.41        6.81      5.50 o
 -10   1   1        0.13       -4.13      6.06 o
  -9   1   1        0.37       -3.24      5.71 o
  -8   1   1        1.34       -2.62      5.07 o
  -7   1   1        4.15        4.39      4.69 o
  -6   1   1      102.89      105.61      6.32 o
  -5   1   1      158.54      178.19      4.93 o
  -4   1   1      103.49      119.66      6.28 o
  -3   1   1      182.73      151.63      3.81 o
  -2   1   1     2668.54     2840.62    189.74 o
  -1   1   1      207.70      203.24     22.39 o
   0   1   1      425.44      426.97     19.63 o
   1   1   1        2.33        3.81      0.78 o
   2   1   1      457.69      505.72      7.27 o
   3   1   1       17.33       18.23      2.28 o
   4   1   1      382.34      394.64      7.10 o
   5   1   1       56.17       63.75      4.75 o
   6   1   1        0.21        4.57      6.58 o
   7   1   1      151.60      169.36      7.84 o
   8   1   1        0.14       -2.19      5.11 o
   9   1   1        4.59        4.28      5.90 o
  10   1   1        0.67        2.03      6.32 o
 -10   2   1        7.15        2.36      6.41 o
  -9   2   1       10.36       13.04      5.96 o
  -8   2   1       35.40       31.76      5.56 o
  -7   2   1       25.62       34.49      4.46 o
  -6   2   1       19.31       26.37      4.05 o
  -5   2   1        0.14       -2.83      2.83 o
  -4   2   1        0.80        4.89      2.59 o
  -3   2   1       67.03       90.94      7.82 o
  -2   2   1      952.49      964.71     54.25 o
  -1   2   1     3316.38     3151.29    191.02 o
   0   2   1    10276.33     9513.76    554.94 o
   1   2   1        0.03       -0.06      0.98 o
   2   2   1       35.93       53.51      2.49 o
   3   2   1      567.46      545.70     12.19 o
   4   2   1      652.64      770.22     20.93 o
   5   2   1       59.64       70.01      4.94 o
   6   2   1       17.83       19.54      3.90 o
   7   2   1        3.41       -1.86      4.82 o
   8   2   1       30.89       23.74     10.14 o
   9   2   1        0.08        3.49      5.63 o
  10   2   1        1.90        3.71      6.65 o
 -10   3   1        0.40       -3.88      6.24 o
  -9   3   1       18.75       14.68      6.54 o
  -8   3   1       14.51       16.88      5.60 o
  -7   3   1        0.56        4.36      4.35 o
  -6   3   1        7.75        8.74      4.94 o
  -5   3   1       39.69       46.46      3.85 o
  -4   3   1      215.67      253.26     11.91 o
  -3   3   1      156.06      158.79      7.96 o
  -2   3   1       34.98       49.62      3.28 o
  -1   3   1       58.16       66.36      4.77 o
   0   3   1      815.12      791.12     39.90 o
   1   3   1       16.78       17.98      1.26 o
   2   3   1      302.79      323.67     10.26 o
   3   3   1        2.05        4.50      1.83 o
   4   3   1       82.67       92.89      4.31 o
   5   3   1        7.09        5.75      3.19 o
   6   3   1      106.41      123.37      9.95 o
   7   3   1      264.17      260.66      7.37 o
   8   3   1       18.24       12.05      5.44 o
   9   3   1        2.09       -3.62      8.96 o
  10   3   1        0.12       -4.04      6.64 o
 -10   4   1        0.84        3.77      6.23 o
  -9   4   1        1.82        3.02      5.43 o
  -8   4   1        5.91       10.43      6.79 o
  -7   4   1       33.50       34.82      4.90 o
  -6   4   1        7.46        8.25      4.01 o
  -5   4   1        2.18        1.78      2.54 o
  -4   4   1      110.54      102.88     10.00 o
  -3   4   1       45.32       44.85      2.35 o
  -2   4   1       56.06       56.75      2.93 o
  -1   4   1        7.38       13.51      1.20 o
   0   4   1       79.90       74.62      5.03 o
   1   4   1        1.76        3.29      1.23 o
   2   4   1      845.78      918.87     34.09 o
   3   4   1      353.98      357.61     13.69 o
   4   4   1       22.93       25.60      2.75 o
   5   4   1        1.48        1.20      3.05 o
   6   4   1       24.74       20.72      4.62 o
   7   4   1       59.26       71.61      9.78 o
   8   4   1       20.46       19.46      4.85 o
   9   4   1        9.40        4.23      6.06 o
  -9   5   1       26.13       21.40      9.93 o
  -8   5   1       36.34       41.74      6.49 o
  -7   5   1       56.47       55.01      5.44 o
  -6   5   1        0.76        0.94      2.78 o
  -5   5   1        5.22        3.24      2.48 o
  -4   5   1        3.25        1.90      2.19 o
  -3   5   1       60.21       58.76      3.73 o
  -2   5   1        5.26        3.66      1.63 o
  -1   5   1       29.14       28.59      1.91 o
   0   5   1      130.50      119.99      4.80 o
   1   5   1       32.05       33.85      1.85 o
   2   5   1       14.04       13.98      1.61 o
   3   5   1       12.05       15.27      2.16 o
   4   5   1        5.67        3.01      2.16 o
   5   5   1       13.05       18.15      3.09 o
   6   5   1      104.29      100.13      4.71 o
   7   5   1       31.10       26.64      3.82 o
   8   5   1        0.16       -2.04      4.78 o
   9   5   1        8.04       11.06      6.47 o
  -9   6   1       22.56       17.89     10.66 o
  -8   6   1       13.66       12.61      5.57 o
  -7   6   1        3.96        1.63      4.63 o
  -6   6   1       50.02       51.84      4.25 o
  -5   6   1      250.62      220.90      8.68 o
  -4   6   1        1.70       -0.71      2.32 o
  -3   6   1        8.21        6.53      2.19 o
  -2   6   1      195.46      184.65      8.98 o
  -1   6   1      263.83      238.05     13.49 o
   0   6   1       62.92       57.15      3.63 o
   1   6   1       82.05       71.36      2.68 o
   2   6   1       43.60       43.79      2.31 o
   3   6   1       15.42       16.31      2.44 o
   4   6   1       27.29       26.45      2.82 o
   5   6   1        6.07        6.09      2.77 o
   6   6   1       14.31       11.98      2.89 o
   7   6   1        2.47       -3.21      3.21 o
   8   6   1        0.15       -3.28      5.19 o
  -8   7   1       14.60       10.44      6.43 o
  -7   7   1        0.04       -2.86      4.78 o
  -6   7   1        4.95        5.40      3.63 o
  -5   7   1       28.63       33.51      3.97 o
  -4   7   1      182.77      169.88      9.39 o
  -3   7   1      134.73      126.81      5.01 o
  -2   7   1       87.29       85.58      3.57 o
  -1   7   1      141.39      134.62      8.98 o
   0   7   1      107.78       98.88      8.86 o
   1   7   1       40.66       43.31      2.76 o
   2   7   1      177.43      160.34     12.53 o
   3   7   1       54.28       53.50      3.95 o
   4   7   1       99.15       85.67      4.62 o
   5   7   1       19.73       24.95      3.74 o
   6   7   1        0.17       -2.59      3.64 o
   7   7   1        0.00       -0.39      3.95 o
   8   7   1        5.66        5.75     11.67 o
  -7   8   1        3.54        6.09      5.08 o
  -6   8   1        4.15        6.76      4.19 o
  -5   8   1        4.30        3.95      3.83 o
  -4   8   1       27.31       23.36      4.44 o
  -3   8   1       20.91       20.18      4.30 o
  -2   8   1        0.60       -2.55      2.93 o
  -1   8   1       10.55        8.71      3.15 o
   0   8   1        0.23        0.13      2.84 o
   1   8   1       20.11       20.99      3.18 o
   2   8   1        7.38        8.28      2.92 o
   3   8   1       70.52       65.70      5.75 o
   4   8   1      205.71      170.98     12.99 o
   5   8   1      146.70      134.22      7.05 o
   6   8   1        9.30        9.03      4.95 o
   7   8   1        1.02        5.97      7.39 o
  -6   9   1        1.14        1.07      5.33 o
  -5   9   1        3.71        0.62      4.69 o
  -4   9   1        6.82        5.23      4.45 o
  -3   9   1       22.29       23.18      4.75 o
  -2   9   1       16.03       15.66      4.30 o
  -1   9   1       39.32       37.21      3.77 o
   0   9   1       59.67       69.03      4.12 o
   1   9   1        4.96        2.47      3.10 o
   2   9   1       84.03       80.35      4.46 o
   3   9   1        2.00        2.83      4.11 o
   4   9   1       18.70       22.00      4.87 o
   5   9   1        0.18        4.12      4.96 o
   6   9   1        0.45       -1.48      6.23 o
  -5  10   1        0.05        5.93      5.58 o
  -4  10   1       10.66       11.10      5.05 o
  -3  10   1        4.65        7.21      4.73 o
  -2  10   1        2.42        2.34      4.69 o
  -1  10   1        0.94        2.63      3.63 o
   0  10   1        0.69        4.29      3.16 o
   1  10   1        0.07        2.92      3.15 o
   2  10   1        2.14       -3.04      3.66 o
   3  10   1        1.02        1.08      4.88 o
   4  10   1       29.41       29.70      5.62 o
  -2  11   1        0.09        8.03      5.51 o
  -1  11   1        2.89        4.68      3.64 o
   0  11   1        0.38       -3.40      3.40 o
   1  11   1       10.31        8.53      3.66 o
   2  11   1       12.53       14.74      4.75 o
 -10   0   2        7.62        4.60      8.94 o
  -9   0   2       22.42       22.34      8.97 o
  -8   0   2       36.33       38.96      8.91 o
  -7   0   2      238.88      207.67     11.57 o
  -6   0   2      207.34      206.99     10.71 o
  -5   0   2       23.07       31.40      5.81 o
  -4   0   2       24.45       37.81      4.93 o
  -3   0   2     1029.69     1077.00     13.64 o
  -2   0   2      907.42      875.44     11.01 o
  -1   0   2        1.72        7.32      1.51 o
   0   0   2     5888.29     5313.68     39.40 o
   1   0   2     1340.32     1536.00     13.72 o
   2   0   2    12602.56    14929.17     90.11 o
   3   0   2      101.41      106.61      5.87 o
   4   0   2      959.09      978.80     15.50 o
   5   0   2      371.35      441.91     12.37 o
   6   0   2        1.48        3.34      5.76 o
   7   0   2        7.40        3.72      6.55 o
   8   0   2       13.23       17.83      7.97 o
   9   0   2       17.60       11.25      8.29 o
  10   0   2        0.12        3.25      9.83 o
 -10   1   2        0.19       -0.79      6.28 o
  -9   1   2       55.99       36.54      6.71 o
  -8   1   2      139.02      123.36      8.13 o
  -7   1   2       10.15       22.20      5.29 o
  -6   1   2       19.05       14.57      4.40 o
  -5   1   2     1876.19     2018.31     26.08 o
  -4   1   2     4235.43     4331.89     77.33 o
  -3   1   2      109.37      113.18      4.59 o
  -2   1   2     4488.25     4744.38    293.22 o
  -1   1   2     3602.95     3190.38    164.98 o
   0   1   2     3165.54     3033.70    254.33 o
   1   1   2        0.35        2.49      1.07 o
   2   1   2     3465.98     3847.75    123.02 o
   3   1   2     2321.34     2522.18     38.46 o
   4   1   2      533.55      651.62     10.13 o
   5   1   2        0.43        2.67      3.42 o
   6   1   2      205.92      222.04     10.83 o
   7   1   2      325.77      329.03      9.59 o
   8   1   2        0.70       -3.34      5.06 o
   9   1   2       14.09       14.95      6.00 o
  10   1   2        2.38       -4.41      6.39 o
 -10   2   2        6.43       -1.45      6.08 o
  -9   2   2       65.75       71.99      7.52 o
  -8   2   2        3.78        3.69      4.95 o
  -7   2   2       31.77       43.40      5.77 o
  -6   2   2       36.69       37.81      4.14 o
  -5   2   2        0.37        0.08      2.84 o
  -4   2   2        3.20        3.19      2.56 o
  -3   2   2     1502.51     1320.64     58.30 o
  -2   2   2    10169.25     9596.43    502.24 o
  -1   2   2      983.69      914.92     26.21 o
   0   2   2       98.78       69.58      3.15 o
   1   2   2      312.19      373.88     16.50 o
   2   2   2      130.79      129.07      4.31 o
   3   2   2     1982.13     2293.27    109.16 o
   4   2   2     1689.41     1764.36     58.41 o
   5   2   2      150.06      145.82      5.24 o
   6   2   2       78.92       75.19      4.88 o
   7   2   2       39.96       39.65      5.91 o
   8   2   2       50.06       51.05      6.50 o
   9   2   2        3.16       -4.10      5.75 o
  10   2   2        3.75        1.98      6.32 o
 -10   3   2        0.60       -5.70     14.17 o
  -9   3   2       31.65       22.16      7.97 o
  -8   3   2       57.70       58.93      6.54 o
  -7   3   2       50.81       71.10      6.67 o
  -6   3   2       17.02       12.92      4.04 o
  -5   3   2       92.50       80.99      5.38 o
  -4   3   2     1533.55     1375.06     92.63 o
  -3   3   2      466.38      476.61     32.27 o
  -2   3   2      140.67      184.03     14.82 o
  -1   3   2      732.71      681.51     42.54 o
   0   3   2       12.46       11.96      1.47 o
   1   3   2      220.17      225.53     13.16 o
   2   3   2      226.15      213.85      7.23 o
   3   3   2      180.67      191.67      3.76 o
   4   3   2        1.80       -0.08      2.08 o
   5   3   2       14.33       23.04      3.80 o
   6   3   2      373.23      360.01      8.40 o
   7   3   2       32.03       42.31      4.83 o
   8   3   2        0.14       -1.66      5.53 o
   9   3   2        6.45        0.95      6.15 o
  10   3   2        0.87       -6.29      6.29 o
 -10   4   2        5.54       -6.73      6.73 o
  -9   4   2        8.60        8.70      5.92 o
  -8   4   2       19.04       20.89      6.24 o
  -7   4   2      230.12      230.46      8.53 o
  -6   4   2      189.01      175.70     11.61 o
  -5   4   2      155.51      144.43     11.76 o
  -4   4   2        3.41       -1.76      2.10 o
  -3   4   2      242.53      236.11     13.48 o
  -2   4   2      502.24      441.41     18.07 o
  -1   4   2       15.88       20.04      1.56 o
   0   4   2       17.63       15.85      1.57 o
   1   4   2      897.06      867.14     38.95 o
   2   4   2       77.71       81.59      4.29 o
   3   4   2      898.78      971.03     46.47 o
   4   4   2      705.45      684.29     18.69 o
   5   4   2        1.04        2.28      2.64 o
   6   4   2       38.94       38.75      4.35 o
   7   4   2        0.01        0.99      3.25 o
   8   4   2       43.67       43.52      5.59 o
   9   4   2        4.91        2.00      5.76 o
  -9   5   2        0.39        1.77      8.88 o
  -8   5   2        1.11       -0.41      5.48 o
  -7   5   2        7.32       12.45      4.76 o
  -6   5   2       20.04       25.38      3.64 o
  -5   5   2       18.34       19.11      3.35 o
  -4   5   2       87.36       89.29      5.64 o
  -3   5   2       79.56       80.67      2.95 o
  -2   5   2      400.50      362.12     21.71 o
  -1   5   2     1053.77     1034.08     54.53 o
   0   5   2      879.20      840.66     51.72 o
   1   5   2       18.83       23.77      1.74 o
   2   5   2      758.16      706.58     36.55 o
   3   5   2      776.96      720.53     43.87 o
   4   5   2      288.22      304.18     12.99 o
   5   5   2       16.01       18.56      3.08 o
   6   5   2        5.57       11.06      2.91 o
   7   5   2       22.33       18.88      3.76 o
   8   5   2       27.10       13.45      5.09 o
   9   5   2        0.12       -4.19      5.96 o
  -9   6   2        0.37       12.64      6.42 o
  -8   6   2        6.23        7.20      5.67 o
  -7   6   2      121.10      125.50      7.00 o
  -6   6   2      108.46      101.36      5.15 o
  -5   6   2        1.72        0.07      3.26 o
  -4   6   2       33.65       37.69      3.65 o
  -3   6   2      114.79      105.37      6.11 o
  -2   6   2       66.79       52.69      4.81 o
  -1   6   2       16.78       23.92      2.28 o
   0   6   2      664.20      592.43     34.27 o
   1   6   2      544.27      508.38     34.15 o
   2   6   2      111.33      107.25      4.40 o
   3   6   2      119.74      107.94      5.56 o
   4   6   2      115.74       99.54      4.73 o
   5   6   2       30.43       40.22      3.58 o
   6   6   2       10.36        8.27      2.93 o
   7   6   2        1.17        1.62      3.73 o
   8   6   2        4.02       -2.90      5.23 o
  -8   7   2        5.44       -0.78     10.79 o
  -7   7   2        4.25        2.35      4.81 o
  -6   7   2       29.38       30.57      4.33 o
  -5   7   2        1.88        0.53      3.44 o
  -4   7   2      147.84      145.04     10.27 o
  -3   7   2       53.66       54.38      6.02 o
  -2   7   2      168.54      147.34      9.34 o
  -1   7   2      774.47      754.43     39.13 o
   0   7   2      609.64      538.44     31.43 o
   1   7   2       12.01       16.75      2.62 o
   2   7   2      231.93      204.90     11.16 o
   3   7   2      102.32       98.63      7.20 o
   4   7   2        3.22        3.39      2.73 o
   5   7   2       13.47       16.24      3.73 o
   6   7   2        9.66        7.65      3.80 o
   7   7   2        6.65        3.51      5.19 o
   8   7   2        0.00       -7.38      7.38 o
  -7   8   2       22.25       20.90      5.78 o
  -6   8   2       22.55       20.98      4.48 o
  -5   8   2       38.69       30.17      4.35 o
  -4   8   2       84.51       74.17      4.74 o
  -3   8   2       99.06      103.02      6.96 o
  -2   8   2      183.04      168.20     18.43 o
  -1   8   2        4.83        3.07      2.89 o
   0   8   2       69.64       70.54      5.79 o
   1   8   2       21.47       21.25      3.24 o
   2   8   2        2.31        1.21      2.94 o
   3   8   2        0.02       -1.13      3.63 o
   4   8   2       10.50       10.22      4.29 o
   5   8   2       33.59       39.35      5.62 o
   6   8   2        1.33       -0.66      4.73 o
   7   8   2        4.96        8.26      7.49 o
  -6   9   2        2.21       11.53      5.28 o
  -5   9   2       10.66       17.31      5.25 o
  -4   9   2       81.10       80.51      6.27 o
  -3   9   2       26.19       31.91      4.97 o
  -2   9   2        2.45        8.26      4.34 o
  -1   9   2       33.59       39.97      3.95 o
   0   9   2       52.14       56.58      4.04 o
   1   9   2        4.08       -1.89      2.82 o
   2   9   2       24.96       30.78      3.69 o
   3   9   2       16.04       14.10      4.78 o
   4   9   2        5.45        5.60      4.62 o
   5   9   2       27.12       26.85      5.40 o
   6   9   2       24.43       25.17      6.03 o
  -5  10   2        2.77       11.38      5.45 o
  -4  10   2        4.22        4.47      5.11 o
  -3  10   2        1.89        5.33      4.85 o
  -2  10   2        1.90        3.54      4.67 o
  -1  10   2       26.36       25.75      4.03 o
   0  10   2       68.13       75.14      5.00 o
   1  10   2       98.55       97.27      4.77 o
   2  10   2       96.72       98.16      5.25 o
   3  10   2       60.23       66.77      6.36 o
   4  10   2       19.36       16.25      5.66 o
  -2  11   2        8.62       21.10      5.69 o
  -1  11   2       21.81       30.01      5.82 o
   0  11   2        5.06        2.38      3.54 o
   1  11   2        1.31        0.83      3.65 o
   2  11   2        3.95        4.17      3.82 o
 -10   1   3        0.86       -0.15      8.21 o
  -9   1   3        1.48       -1.95      5.57 o
  -8   1   3        6.28       -2.58      5.19 o
  -7   1   3       37.45       39.02      9.64 o
  -6   1   3       77.01       77.16      6.15 o
  -5   1   3      295.28      321.66      7.62 o
  -4   1   3       76.38       79.83      9.84 o
  -3   1   3        6.55        6.69      3.29 o
  -2   1   3      576.91      526.71     27.11 o
  -1   1   3     2881.72     2548.50     14.43 o
   0   1   3       15.27       18.66      3.20 o
   1   1   3      180.52      202.30      6.56 o
   2   1   3     1185.63     1271.31     26.44 o
   3   1   3      559.06      664.73      9.90 o
   4   1   3      372.86      388.16      9.12 o
   5   1   3       29.21       26.65      4.12 o
   6   1   3       73.15       73.15      6.09 o
   7   1   3        6.68        7.67      4.95 o
   8   1   3        0.31        3.61      5.29 o
   9   1   3        0.15       -5.55      5.55 o
  10   1   3        0.53       -1.47      6.38 o
 -10   2   3        5.02        4.76      6.38 o
  -9   2   3        1.70       -1.79      5.71 o
  -8   2   3        0.13        4.46      7.19 o
  -7   2   3       57.33       67.38      8.97 o
  -6   2   3        1.97        4.94      3.64 o
  -5   2   3      180.13      191.70     10.38 o
  -4   2   3       76.61       72.01      3.45 o
  -3   2   3        9.58        7.76      1.83 o
  -2   2   3      605.59      593.22     26.20 o
  -1   2   3      103.94      107.67      4.11 o
   0   2   3     4054.43     3887.60    187.52 o
   1   2   3      574.27      605.08     25.24 o
   2   2   3     1654.28     1748.60     43.12 o
   3   2   3      322.69      363.60      4.35 o
   4   2   3       12.31       16.56      3.08 o
   5   2   3       10.32       13.86      3.53 o
   6   2   3      227.15      239.04      6.89 o
   7   2   3       47.30       49.75      6.22 o
   8   2   3        7.99        3.35      5.24 o
   9   2   3        1.33       -0.20      6.11 o
  10   2   3        3.74        6.47      7.28 o
 -10   3   3        0.11       -6.39      6.39 o
  -9   3   3        3.91       -4.07      5.51 o
  -8   3   3       28.90       26.92      6.04 o
  -7   3   3        1.59       -2.40      4.88 o
  -6   3   3      110.48      112.27      8.48 o
  -5   3   3      276.88      249.92     11.43 o
  -4   3   3       62.27       65.54      4.26 o
  -3   3   3       67.28       73.81      8.73 o
  -2   3   3      580.31      649.48     51.89 o
  -1   3   3     2481.07     2537.80    163.22 o
   0   3   3     1444.99     1576.11     81.31 o
   1   3   3       54.97       55.91      2.62 o
   2   3   3      426.76      503.40     16.26 o
   3   3   3       16.40       18.98      2.42 o
   4   3   3       91.59      107.57      3.65 o
   5   3   3        6.67        5.92      2.59 o
   6   3   3       82.94       89.20      6.76 o
   7   3   3      115.70      117.57      6.64 o
   8   3   3       24.89       10.26      7.14 o
   9   3   3        1.77       -0.62      6.01 o
 -10   4   3        1.82       -0.40      6.57 o
  -9   4   3        2.03       -0.63      6.05 o
  -8   4   3        0.10       -4.87      4.87 o
  -7   4   3        0.63        1.00      4.88 o
  -6   4   3        2.07        4.87      3.33 o
  -5   4   3        9.25        9.65      2.76 o
  -4   4   3        9.55       11.18      2.95 o
  -3   4   3      297.44      274.32     21.16 o
  -2   4   3     1745.18     1670.67    102.38 o
  -1   4   3       44.62       55.31      4.46 o
   0   4   3      103.33      119.33      6.75 o
   1   4   3      143.58      152.78      6.09 o
   2   4   3       40.47       50.49      2.29 o
   3   4   3        0.32       -0.86      1.93 o
   4   4   3      266.01      248.46     13.70 o
   5   4   3       40.69       43.60      3.48 o
   6   4   3       67.31       79.35      4.44 o
   7   4   3       37.10       31.64      4.73 o
   8   4   3        6.71        8.73      4.65 o
   9   4   3        0.60       -1.51      5.93 o
  -9   5   3        0.02       -8.80      8.80 o
  -8   5   3       18.52       15.26      8.83 o
  -7   5   3       13.85       11.73      5.10 o
  -6   5   3      192.75      154.70     10.02 o
  -5   5   3      170.31      167.13     12.89 o
  -4   5   3       17.42       24.87      2.47 o
  -3   5   3       98.62       96.02      6.19 o
  -2   5   3      620.14      607.18     36.31 o
  -1   5   3      259.05      290.65     17.36 o
   0   5   3       59.82       65.97      3.42 o
   1   5   3        0.43       -1.26      1.49 o
   2   5   3      140.91      157.88      7.43 o
   3   5   3        0.53       -0.90      2.27 o
   4   5   3       35.17       34.58      3.15 o
   5   5   3       13.61        4.48      2.92 o
   6   5   3       61.47       65.26      4.68 o
   7   5   3        0.66       -0.93      5.30 o
   8   5   3       17.32       14.13      5.05 o
   9   5   3        0.29       -6.17      6.17 o
  -9   6   3       17.96       12.49      6.42 o
  -8   6   3       32.29       30.04      6.20 o
  -7   6   3       46.88       48.88      6.44 o
  -6   6   3       39.60       40.77      4.07 o
  -5   6   3      193.35      178.75      9.73 o
  -4   6   3      176.15      169.69      7.55 o
  -3   6   3        8.76        4.21      2.85 o
  -2   6   3       21.74       16.18      2.81 o
  -1   6   3       10.45       14.71      2.16 o
   0   6   3      126.00      122.33      7.37 o
   1   6   3      129.01      116.36      7.06 o
   2   6   3       88.39       89.83      4.45 o
   3   6   3        1.82        1.21      1.95 o
   4   6   3       12.21       16.55      2.81 o
   5   6   3       17.04       18.59      3.45 o
   6   6   3        1.52       -1.02      3.39 o
   7   6   3        1.04       -3.29      4.63 o
   8   6   3        2.54       -2.80      9.25 o
  -8   7   3        0.02       -0.64      5.94 o
  -7   7   3        0.99       -4.40      4.73 o
  -6   7   3       57.39       50.09      5.35 o
  -5   7   3      114.51      107.59      5.28 o
  -4   7   3        6.32        4.14      3.91 o
  -3   7   3       22.36       14.33      3.49 o
  -2   7   3        0.06       -2.95      2.95 o
  -1   7   3      122.53      109.94      8.59 o
   0   7   3       88.65       95.39      6.55 o
   1   7   3        0.92       -2.15      2.39 o
   2   7   3       12.83       11.91      2.53 o
   3   7   3       12.77       17.20      2.87 o
   4   7   3       32.21       27.93      3.58 o
   5   7   3        1.26        0.68      3.59 o
   6   7   3       11.18        7.64      3.43 o
   7   7   3        0.85       -0.69      5.04 o
  -7   8   3        2.52       -4.64      4.96 o
  -6   8   3       10.70       11.47      5.09 o
  -5   8   3       12.07       10.30      3.96 o
  -4   8   3        4.95        8.65      3.69 o
  -3   8   3       47.86       48.83      4.21 o
  -2   8   3       70.76       71.54      8.30 o
  -1   8   3        3.25        2.53      2.60 o
   0   8   3       25.36       25.69      3.30 o
   1   8   3       16.13       16.47      3.02 o
   2   8   3        2.14        1.59      2.94 o
   3   8   3        6.42        3.84      3.18 o
   4   8   3        1.65        4.93      4.26 o
   5   8   3       51.17       49.11      5.43 o
   6   8   3       40.32       32.15      7.66 o
   7   8   3       14.10        5.60      7.42 o
  -6   9   3        0.89        4.37     10.14 o
  -5   9   3       24.25       33.51      5.52 o
  -4   9   3       52.46       43.42      5.37 o
  -3   9   3        7.09        5.15      4.37 o
  -2   9   3        9.95       15.17      4.41 o
  -1   9   3       88.06       86.05      5.03 o
   0   9   3      115.34      111.33      4.96 o
   1   9   3       15.04        8.89      2.99 o
   2   9   3        9.54       11.65      3.45 o
   3   9   3        2.61        2.23      4.55 o
   4   9   3       14.84       20.01      5.14 o
   5   9   3        9.77        6.93      4.92 o
  -5  10   3        0.89       11.70      5.57 o
  -4  10   3        0.56        1.35      5.05 o
  -3  10   3        2.75        8.03      4.84 o
  -2  10   3       17.57       26.16      5.08 o
  -1  10   3        0.00        1.35      4.76 o
   0  10   3        0.17        2.14      3.41 o
   1  10   3       26.72       31.48      3.73 o
   2  10   3        1.42       -1.69      3.21 o
   3  10   3       22.60       31.71      5.94 o
   4  10   3        0.09       -1.86      5.35 o
  -2  11   3       15.53       19.44      5.81 o
  -1  11   3        0.01        0.60      5.47 o
   0  11   3       11.96       11.02      3.72 o
   1  11   3        1.20        5.25      3.78 o
 -10   0   4        6.15       -3.16      8.59 o
  -9   0   4       17.03        3.54      7.85 o
  -8   0   4        4.14       -1.06      7.53 o
  -7   0   4       81.12       91.56      9.77 o
  -6   0   4       92.22       79.28      9.06 o
  -5   0   4        0.78        1.27      5.02 o
  -4   0   4       90.17       79.90      6.85 o
  -3   0   4      414.39      381.08      8.94 o
  -2   0   4     1857.49     1740.93     16.85 o
  -1   0   4     4896.66     4281.55     30.67 o
   0   0   4     1798.74     1552.62     14.52 o
   2   0   4     5942.56     6458.75     45.10 o
   3   0   4      473.97      531.78     11.07 o
   4   0   4       19.53       12.37      4.60 o
   5   0   4        0.71        3.66      5.19 o
   6   0   4      117.02      134.09      9.83 o
   7   0   4       44.09       55.84      8.56 o
   8   0   4        7.91       -3.51      7.56 o
   9   0   4       14.86       21.16      9.15 o
  10   0   4       26.34       22.61      9.83 o
 -10   1   4        7.82       14.51      6.49 o
  -9   1   4       21.55       14.61      6.01 o
  -8   1   4       37.45       34.61      5.87 o
  -7   1   4       68.72       90.89      7.33 o
  -6   1   4      206.44      210.36      7.74 o
  -5   1   4      155.09      159.32      6.34 o
  -4   1   4      655.58      707.79     37.65 o
  -3   1   4      532.60      491.23     33.88 o
  -2   1   4      614.65      513.83     31.24 o
  -1   1   4     3346.98     2983.29    194.00 o
   0   1   4    11911.39    11000.78    465.18 o
   1   1   4      163.52      159.02      5.26 o
   2   1   4      110.65       95.18      5.62 o
   3   1   4        2.08        1.87      1.45 o
   4   1   4      697.18      696.92     38.99 o
   5   1   4      101.52      107.78      6.05 o
   6   1   4      146.06      156.24      9.61 o
   7   1   4      157.49      174.91      8.15 o
   8   1   4        2.26       -5.01      5.01 o
   9   1   4        0.91        5.67      5.97 o
  10   1   4        0.01       -4.74      7.04 o
 -10   2   4        1.11       -1.54      6.77 o
  -9   2   4       16.72       30.54     11.22 o
  -8   2   4       31.93       37.28      8.25 o
  -7   2   4        0.27        2.81      4.92 o
  -6   2   4      188.88      184.38     22.58 o
  -5   2   4       49.68       55.49      3.65 o
  -4   2   4      148.12      155.63      6.55 o
  -3   2   4      446.54      459.87     14.63 o
  -2   2   4      920.43      848.07     23.72 o
  -1   2   4     2855.26     2558.51     57.28 o
   0   2   4     4672.59     4733.35    239.08 o
   1   2   4      477.43      513.43     18.32 o
   2   2   4     1067.27     1215.12     32.33 o
   3   2   4       15.77       23.29      1.98 o
   4   2   4      462.70      463.27      8.70 o
   5   2   4      118.98      137.15      9.62 o
   6   2   4        6.39        8.28      5.73 o
   7   2   4       10.72        9.71      4.96 o
   8   2   4        1.71        7.80      5.39 o
   9   2   4        0.91       -2.59      5.98 o
 -10   3   4       11.51        9.07      6.40 o
  -9   3   4        1.03       -5.62      5.62 o
  -8   3   4       26.67       28.25      5.90 o
  -7   3   4      194.84      206.52     16.09 o
  -6   3   4       62.61       70.08      5.71 o
  -5   3   4       13.61       15.24      2.54 o
  -4   3   4      530.56      514.69     22.18 o
  -3   3   4      382.04      353.40     19.64 o
  -2   3   4      199.34      171.39      9.38 o
  -1   3   4     2451.53     2284.83    157.40 o
   0   3   4     2906.53     2946.21    227.14 o
   1   3   4      134.56      152.03      4.55 o
   2   3   4      905.48     1149.05     34.86 o
   3   3   4      179.69      203.18      5.72 o
   4   3   4       39.91       45.64      2.87 o
   5   3   4       26.90       32.15      3.00 o
   6   3   4      516.19      514.80     14.58 o
   7   3   4       43.84       50.27      4.97 o
   8   3   4       13.87       11.85      5.63 o
   9   3   4        1.55        4.61      5.95 o
 -10   4   4        1.25       -6.51      6.51 o
  -9   4   4        7.14        0.84      6.28 o
  -8   4   4       22.75       28.80      5.82 o
  -7   4   4        2.07        1.87      6.52 o
  -6   4   4      354.51      347.72     29.50 o
  -5   4   4     1024.18      963.30     45.96 o
  -4   4   4       67.30       65.24      3.30 o
  -3   4   4      109.61       94.75      5.65 o
  -2   4   4      148.32      113.78      8.41 o
  -1   4   4      264.94      238.32     16.69 o
   0   4   4      108.57      105.08      4.54 o
   1   4   4      774.66      855.33     33.62 o
   2   4   4      572.52      583.67     22.16 o
   3   4   4        0.06       -1.97      1.97 o
   4   4   4       50.83       60.49      4.86 o
   5   4   4       15.99       21.75      4.23 o
   6   4   4      109.19      100.66      4.85 o
   7   4   4        2.87        2.76      4.32 o
   8   4   4       16.92       20.51      5.07 o
   9   4   4        9.51       16.84      6.48 o
  -9   5   4        2.34       -9.03      9.03 o
  -8   5   4        0.80       -2.07      8.15 o
  -7   5   4        0.87        1.59      8.09 o
  -6   5   4        5.29        3.75      5.81 o
  -5   5   4       20.01        9.68      3.87 o
  -4   5   4      190.18      166.61      9.58 o
  -3   5   4      548.47      500.25     36.65 o
  -2   5   4       13.03       11.76      2.41 o
  -1   5   4     1234.81     1187.60     67.12 o
   0   5   4      712.46      668.11     34.87 o
   1   5   4       15.05       24.70      1.87 o
   2   5   4        7.39       12.52      2.37 o
   3   5   4       14.32       17.19      2.18 o
   4   5   4      275.45      238.24      9.47 o
   5   5   4       54.23       55.82      3.90 o
   6   5   4        1.45       -3.92      3.92 o
   7   5   4        1.75        1.39      4.71 o
   8   5   4        0.38       -0.96      4.90 o
  -9   6   4        7.39        6.73     10.18 o
  -8   6   4       33.90       23.49      9.89 o
  -7   6   4        4.98        2.96      6.54 o
  -6   6   4      236.77      209.56     13.98 o
  -5   6   4      269.33      273.90     10.37 o
  -4   6   4       10.46        6.08      3.31 o
  -3   6   4      149.83      139.81      8.94 o
  -2   6   4       55.96       53.18      5.53 o
  -1   6   4        3.15       -0.42      2.42 o
   0   6   4       78.15       73.20      4.44 o
   1   6   4      233.76      243.72     13.42 o
   2   6   4      475.40      468.93     22.11 o
   3   6   4      110.50      101.15      4.10 o
   4   6   4        0.70        1.86      2.96 o
   5   6   4      119.82      121.95      4.95 o
   6   6   4      117.72      117.73      6.25 o
   7   6   4       18.70        8.11      5.09 o
   8   6   4        1.36       -5.22      5.22 o
  -8   7   4        0.79       -8.29      8.29 o
  -7   7   4        0.32        2.75      5.63 o
  -6   7   4       17.79       24.26      4.84 o
  -5   7   4        1.72        6.31      3.64 o
  -4   7   4      102.42       90.38      5.36 o
  -3   7   4       28.34       30.90      3.64 o
  -2   7   4       10.38        5.31      3.08 o
  -1   7   4      118.99      110.28      6.75 o
   0   7   4      244.03      240.08     14.77 o
   1   7   4       86.95       80.97      5.36 o
   2   7   4        2.37        2.63      2.40 o
   3   7   4       51.13       52.02      3.19 o
   4   7   4       39.61       37.52      3.70 o
   5   7   4        1.02        1.17      3.39 o
   6   7   4       11.40       12.83      4.65 o
   7   7   4       10.50        2.80      5.07 o
  -7   8   4        1.10        2.67      5.77 o
  -6   8   4       40.47       44.53      6.90 o
  -5   8   4       22.47       29.53      4.24 o
  -4   8   4        1.80        1.38      3.56 o
  -3   8   4       79.87       82.85      4.76 o
  -2   8   4      174.52      158.45      7.60 o
  -1   8   4       72.89       77.91      5.32 o
   0   8   4       14.77       19.13      2.76 o
   1   8   4        1.23       -0.22      2.47 o
   2   8   4       31.03       28.27      3.11 o
   3   8   4        9.20        9.46      3.31 o
   4   8   4       39.93       43.14      6.79 o
   5   8   4       58.40       44.76      5.46 o
   6   8   4        9.30        1.87      8.21 o
  -6   9   4       25.20       34.39     19.66 o
  -5   9   4        8.72        9.45      5.11 o
  -4   9   4       32.56       41.24      5.51 o
  -3   9   4       94.70      100.08      6.53 o
  -2   9   4       62.11       65.86      5.64 o
  -1   9   4        4.05       -1.38      4.00 o
   0   9   4        5.11        5.89      3.31 o
   1   9   4        6.24        7.21      3.07 o
   2   9   4       95.07       99.54      4.46 o
   3   9   4       92.90       97.88      5.39 o
   4   9   4       17.60       16.64      5.30 o
   5   9   4        0.99       -1.03      5.21 o
  -5  10   4       14.50       27.38      5.81 o
  -4  10   4       10.04       25.27      5.67 o
  -3  10   4        0.01        5.60      5.18 o
  -2  10   4        6.05       10.30      5.04 o
  -1  10   4        1.19        6.89      5.03 o
   0  10   4        7.13        9.09      3.65 o
   1  10   4       37.81       38.72      3.96 o
   2  10   4       36.15       43.87      4.00 o
   3  10   4        7.53        8.75      4.39 o
   4  10   4        0.75       -2.02      5.19 o
  -1  11   4        0.01        6.55      5.80 o
   0  11   4        0.01        6.43      4.77 o
   1  11   4        6.15        2.99      3.81 o
 -10   1   5        0.31       -5.92      5.92 o
  -9   1   5        0.03        5.83      6.77 o
  -8   1   5        5.18        1.84      5.14 o
  -7   1   5        5.13        7.07      5.26 o
  -6   1   5       21.59       24.56      4.93 o
  -5   1   5      157.86      159.90      6.46 o
  -4   1   5      210.07      236.18      7.33 o
  -3   1   5       10.37       16.11      2.88 o
  -2   1   5      750.23      680.91     16.03 o
  -1   1   5        8.98       11.93      3.78 o
   0   1   5       77.56       76.82      5.16 o
   1   1   5       72.49       72.34      3.02 o
   2   1   5      576.90      632.89     22.65 o
   3   1   5       53.75       66.17      3.64 o
   4   1   5      147.00      136.72      5.56 o
   5   1   5      211.16      238.72     11.04 o
   6   1   5      198.86      202.57      8.10 o
   7   1   5        2.07       -2.50      4.84 o
   8   1   5        9.56       12.09      5.63 o
   9   1   5        2.56        2.27      5.82 o
 -10   2   5        4.83        4.10      6.35 o
  -9   2   5       21.30       11.37      5.93 o
  -8   2   5       17.42       16.05      5.38 o
  -7   2   5        6.57        7.70      7.75 o
  -6   2   5      224.11      225.42      8.22 o
  -5   2   5      131.39      148.04      7.18 o
  -4   2   5       67.93       79.85      3.77 o
  -3   2   5      164.33      161.34      3.67 o
  -2   2   5     1173.13     1132.25     31.61 o
  -1   2   5     1933.58     1838.65    102.81 o
   0   2   5        0.38        7.83      1.38 o
   1   2   5       13.21       15.04      2.15 o
   2   2   5      665.24      732.08     14.91 o
   3   2   5      159.44      176.42      4.77 o
   4   2   5       24.95       28.16      2.34 o
   5   2   5        8.98       14.47      4.60 o
   6   2   5       38.35       41.14      6.36 o
   7   2   5        0.86       -2.47      4.53 o
   8   2   5        3.92        6.38      5.41 o
   9   2   5        1.33       -3.78      5.82 o
 -10   3   5        0.29       -7.30      7.39 o
  -9   3   5        7.13        4.26      5.92 o
  -8   3   5       20.76       19.93      5.86 o
  -7   3   5       47.97       65.13      6.35 o
  -6   3   5       72.52       78.87      6.49 o
  -5   3   5        0.01       -0.49      2.44 o
  -4   3   5       24.60       25.34      2.86 o
  -3   3   5      343.00      375.70     14.22 o
  -2   3   5      485.13      481.00     16.70 o
  -1   3   5      188.94      184.59     23.19 o
   0   3   5      244.35      248.82     12.41 o
   1   3   5       43.19       54.73      2.97 o
   2   3   5      152.07      196.88      5.46 o
   3   3   5        2.17        2.02      1.89 o
   4   3   5      137.25      136.38      6.65 o
   5   3   5       16.32       17.04      3.16 o
   6   3   5       50.72       53.67      4.93 o
   7   3   5        0.12        3.32      4.05 o
   8   3   5        2.69       10.21      5.55 o
   9   3   5        2.29       -4.00      5.66 o
 -10   4   5       10.79       -6.14      9.42 o
  -9   4   5       13.17       24.03      6.52 o
  -8   4   5        0.02        1.56      5.44 o
  -7   4   5       72.69       75.85      6.66 o
  -6   4   5      323.29      332.51     22.83 o
  -5   4   5      118.74      118.62      6.02 o
  -4   4   5        2.28       -0.40      2.27 o
  -3   4   5       17.27       25.37      2.24 o
  -2   4   5     1153.88     1231.09     86.28 o
  -1   4   5     2754.87     2835.14    167.22 o
   0   4   5     1596.62     1534.88    114.55 o
   1   4   5       42.97       58.30      2.16 o
   2   4   5        0.87        2.64      1.69 o
   3   4   5      232.21      251.45      8.02 o
   4   4   5       69.87       73.36      5.29 o
   5   4   5       32.57       32.10      4.31 o
   6   4   5        3.64        4.25      4.10 o
   7   4   5        1.41        0.83      4.24 o
   8   4   5        5.00        8.61      4.17 o
   9   4   5        0.10       -2.10      5.15 o
  -9   5   5        2.16        9.24     10.04 o
  -8   5   5        5.06       12.49      9.21 o
  -7   5   5       74.19       56.61     10.39 o
  -6   5   5       12.61        9.95      8.75 o
  -5   5   5       12.36       16.59      4.03 o
  -4   5   5       76.34       67.72      4.43 o
  -3   5   5        0.28        1.65      2.61 o
  -2   5   5      136.70      136.59     15.37 o
  -1   5   5       77.37       76.47      7.43 o
   0   5   5        2.56        4.71      1.82 o
   1   5   5        4.04        6.38      1.69 o
   2   5   5      101.53      115.26      8.78 o
   3   5   5       66.35       78.09      3.23 o
   4   5   5        6.84       10.07      2.87 o
   5   5   5        5.93       11.82      3.82 o
   6   5   5        0.67       -0.11      4.13 o
   7   5   5        2.48       -3.60      4.66 o
   8   5   5        1.43       -3.95      4.84 o
  -9   6   5        0.70       -2.01     10.57 o
  -8   6   5        0.98       -1.53      9.03 o
  -7   6   5        3.22        5.14      9.33 o
  -6   6   5       20.36       21.27      4.62 o
  -5   6   5       35.17       37.72      3.99 o
  -4   6   5       15.72        8.31      3.32 o
  -3   6   5       10.80        5.90      2.99 o
  -2   6   5        7.29        3.72      2.85 o
  -1   6   5       42.90       43.30      4.51 o
   0   6   5       31.01       37.21      3.72 o
   1   6   5       73.43       68.60      3.32 o
   2   6   5      109.97      107.50      3.35 o
   3   6   5        5.44        8.69      2.38 o
   4   6   5       30.68       32.17      3.94 o
   5   6   5       12.57        5.08      3.93 o
   6   6   5       33.66       37.91      6.38 o
   7   6   5        0.06       -3.56      4.79 o
   8   6   5        7.09        9.07      5.82 o
  -8   7   5        4.59        2.92      5.95 o
  -7   7   5        0.90       -4.02      5.77 o
  -6   7   5        1.42       -4.07      8.12 o
  -5   7   5       46.99       48.51      4.30 o
  -4   7   5       45.73       43.87      4.06 o
  -3   7   5        1.16       -3.20      3.20 o
  -2   7   5       55.49       51.62      4.04 o
  -1   7   5       23.60       22.42      3.49 o
   0   7   5       35.75       36.37      2.90 o
   1   7   5      185.25      176.00     11.25 o
   2   7   5      134.44      127.86      5.09 o
   3   7   5        0.05       -0.14      2.56 o
   4   7   5       68.21       69.93      4.59 o
   5   7   5       10.27        7.23      4.36 o
   6   7   5        2.59        2.71      9.11 o
   7   7   5        3.63       -4.26      6.62 o
  -7   8   5        1.87       -5.64      6.09 o
  -6   8   5        0.08       -3.86      6.68 o
  -5   8   5        8.62       11.24      5.01 o
  -4   8   5       16.56       24.17      4.00 o
  -3   8   5       40.26       45.13      4.22 o
  -2   8   5       23.09       31.85      5.10 o
  -1   8   5       18.90       19.04      3.77 o
   0   8   5        2.08        2.67      2.57 o
   1   8   5       12.27       13.74      2.74 o
   2   8   5       27.09       33.55      2.93 o
   3   8   5        5.76        6.35      2.92 o
   4   8   5        4.84        1.50      4.59 o
   5   8   5        3.21        5.80      6.57 o
   6   8   5       24.59       18.50      7.73 o
  -6   9   5        3.86       10.47      5.38 o
  -5   9   5        0.45        2.46      4.39 o
  -4   9   5        8.87       17.55      3.94 o
  -3   9   5        0.01        1.06      4.45 o
  -2   9   5        0.19        5.94      4.38 o
  -1   9   5        0.51       -1.87      4.18 o
   0   9   5      111.55      105.63      6.64 o
   1   9   5      229.84      219.68     13.54 o
   2   9   5       45.99       50.23      3.71 o
   3   9   5        0.10       -2.19      3.17 o
   4   9   5        1.01        7.82      4.78 o
   5   9   5        1.70       -1.29      7.04 o
  -4  10   5        0.03        8.93      5.52 o
  -3  10   5        9.94       10.10      5.28 o
  -2  10   5       21.14       21.53      5.32 o
  -1  10   5        0.29        5.32      4.88 o
   0  10   5        0.14        3.02      5.12 o
   1  10   5        9.99        9.87      3.51 o
   2  10   5       11.52       10.49      3.67 o
   3  10   5        1.27       -3.57      3.57 o
 -10   0   6       14.88        6.67      9.42 o
  -9   0   6        2.29        3.98      7.85 o
  -8   0   6       69.09       62.04      9.30 o
  -7   0   6       39.93       50.15      9.06 o
  -6   0   6       15.45       15.32      7.23 o
  -5   0   6      584.96      540.02     13.34 o
  -4   0   6     1054.71      913.51     15.14 o
  -3   0   6      583.93      621.78     11.36 o
  -2   0   6     1763.73     1610.38     17.24 o
  -1   0   6      706.76      636.51     10.01 o
   0   0   6      106.74      100.47      4.78 o
   1   0   6      112.42      108.88      5.34 o
   2   0   6     5157.54     4934.35     38.87 o
   3   0   6     1607.99     1824.99     21.90 o
   4   0   6       56.29       57.56      6.55 o
   5   0   6        1.10        1.92      6.23 o
   6   0   6       14.50        2.98      6.73 o
   7   0   6        0.30       -3.75      6.52 o
   8   0   6        4.36        5.84      7.53 o
   9   0   6        5.23        2.13      8.65 o
 -10   1   6       31.38       25.86      7.17 o
  -9   1   6       59.52       67.28      7.37 o
  -8   1   6        0.81        3.44      5.13 o
  -7   1   6      121.24      104.74      7.96 o
  -6   1   6      204.42      211.00      8.35 o
  -5   1   6       33.06       29.96      4.47 o
  -4   1   6        7.86        8.97      3.36 o
  -3   1   6      951.71      791.07      9.80 o
  -2   1   6      827.05      738.06     65.21 o
  -1   1   6      246.11      269.20     27.61 o
   0   1   6      117.18      112.39      5.71 o
   1   1   6        5.52        2.27      1.26 o
   2   1   6       31.74       28.90      2.23 o
   3   1   6       80.56       68.94      5.70 o
   4   1   6      602.65      646.47     10.12 o
   5   1   6      644.57      715.75     23.51 o
   6   1   6      521.76      500.92     10.84 o
   7   1   6        3.76        4.02      4.83 o
   8   1   6       25.47       18.92      6.36 o
   9   1   6        1.52        4.90      8.49 o
 -10   2   6        5.05       -4.07      6.11 o
  -9   2   6       24.78       21.01      6.28 o
  -8   2   6      111.44      105.88      7.85 o
  -7   2   6      233.89      250.62      9.30 o
  -6   2   6       21.45       15.90      5.01 o
  -5   2   6      370.81      345.36     37.53 o
  -4   2   6      769.87      673.24     60.98 o
  -3   2   6       60.88       95.77      5.73 o
  -2   2   6     1695.28     1661.35     84.51 o
  -1   2   6      732.16      672.73     30.37 o
   0   2   6      747.17      748.09     47.38 o
   1   2   6       68.51       80.50      4.07 o
   2   2   6      670.72      727.99     32.40 o
   3   2   6      122.79      116.63      5.06 o
   4   2   6        0.08       -2.21      2.80 o
   5   2   6        3.00        4.99      3.56 o
   6   2   6       13.21       14.66      4.71 o
   7   2   6        8.11       10.55      9.68 o
   8   2   6        4.78        1.23      5.28 o
   9   2   6        1.83        2.06      6.04 o
 -10   3   6       33.16       37.04      7.79 o
  -9   3   6       21.35       23.57      6.61 o
  -8   3   6       21.88       15.22      9.96 o
  -7   3   6      150.11      153.73      8.20 o
  -6   3   6       60.59       68.02      6.02 o
  -5   3   6      253.82      245.37     11.55 o
  -4   3   6        6.32       11.66      2.36 o
  -3   3   6     1130.46     1029.99     41.05 o
  -2   3   6     1308.75     1181.78     39.71 o
  -1   3   6      353.04      319.45     15.77 o
   0   3   6      170.89      150.96     12.16 o
   1   3   6       63.75       58.97      5.16 o
   2   3   6      576.55      632.60     17.57 o
   3   3   6        0.10        1.87      2.00 o
   4   3   6       52.01       48.04      3.95 o
   5   3   6        7.98       13.55      3.93 o
   6   3   6        0.94        1.55      3.75 o
   7   3   6        4.71        5.54      5.06 o
   8   3   6       55.11       57.96      7.52 o
   9   3   6        0.13       -2.50      6.85 o
 -10   4   6        5.03       -2.83     10.01 o
  -9   4   6       17.68       15.64     10.09 o
  -8   4   6       86.75       90.70      7.46 o
  -7   4   6       84.50       94.95      7.23 o
  -6   4   6        8.59        6.90      4.68 o
  -5   4   6      461.93      445.98     30.19 o
  -4   4   6      258.31      238.01     10.57 o
  -3   4   6       53.61       53.30      3.07 o
  -2   4   6       94.11       89.41      6.35 o
  -1   4   6        0.10       -1.12      2.06 o
   0   4   6      625.02      624.35     53.23 o
   1   4   6       24.94       31.05      2.28 o
   2   4   6      897.33      942.46     32.23 o
   3   4   6      375.27      419.95     18.08 o
   4   4   6       24.88       31.82      3.02 o
   5   4   6        4.12        5.81      3.69 o
   6   4   6       57.10       72.57      5.37 o
   7   4   6        0.14       -2.50      4.35 o
   8   4   6        2.19        3.70      5.79 o
  -9   5   6       28.07       12.63     10.42 o
  -8   5   6        0.43       14.26      9.68 o
  -7   5   6        5.33       -0.27      9.65 o
  -6   5   6        6.52       -2.60      7.79 o
  -5   5   6       22.62       24.47      5.67 o
  -4   5   6       27.91       29.69      4.02 o
  -3   5   6      796.30      745.40     46.53 o
  -2   5   6      809.12      777.18     45.04 o
  -1   5   6        5.70        6.45      2.67 o
   0   5   6      292.49      258.20     14.48 o
   1   5   6      420.72      419.69     20.44 o
   2   5   6       52.41       58.16      3.03 o
   3   5   6      247.77      255.04     11.82 o
   4   5   6      317.89      330.02     21.79 o
   5   5   6        0.05       -2.69      3.64 o
   6   5   6        0.00        1.59      4.23 o
   7   5   6        2.77       -2.23      4.57 o
   8   5   6        1.03       -0.90      5.19 o
  -9   6   6        0.23       -7.35     10.45 o
  -8   6   6       20.00        3.75     10.21 o
  -7   6   6       10.33        8.71     10.68 o
  -6   6   6       15.99       13.55      8.29 o
  -5   6   6       80.17       77.16      5.48 o
  -4   6   6       71.49       66.88      5.12 o
  -3   6   6       16.58       15.96      3.33 o
  -2   6   6       10.21        8.03      2.95 o
  -1   6   6       33.18       30.24      4.05 o
   0   6   6       70.15       71.89      7.12 o
   1   6   6       11.80       13.96      2.34 o
   2   6   6      454.36      435.39     20.71 o
   3   6   6      273.99      282.09      7.78 o
   4   6   6       38.84       36.91      4.21 o
   5   6   6        7.19        7.74      4.28 o
   6   6   6       23.98       21.93      5.11 o
   7   6   6       15.28       17.86      5.42 o
  -8   7   6        3.69       -6.25      6.25 o
  -7   7   6        4.96        3.09      5.72 o
  -6   7   6       15.91       23.87      4.81 o
  -5   7   6       11.92       14.51      4.56 o
  -4   7   6        4.73        8.65      3.50 o
  -3   7   6      161.17      154.99     11.07 o
  -2   7   6      208.74      186.90     13.88 o
  -1   7   6       30.72       38.51      3.71 o
   0   7   6      523.45      445.50     27.38 o
   1   7   6      325.02      308.49     17.38 o
   2   7   6        7.31        9.45      2.39 o
   3   7   6       11.08        8.45      2.41 o
   4   7   6        0.75        5.25      4.25 o
   5   7   6        0.40        2.05      5.52 o
   6   7   6        8.21       13.25      6.47 o
   7   7   6       22.35       21.42      7.58 o
  -7   8   6        4.89        2.13      6.11 o
  -6   8   6        6.40       14.96      5.24 o
  -5   8   6       28.29       34.24      5.84 o
  -4   8   6       29.74       43.52      4.63 o
  -3   8   6        0.87        1.52      3.52 o
  -2   8   6       78.93       86.10      4.97 o
  -1   8   6      100.93       97.35      9.72 o
   0   8   6      116.74      103.26      6.77 o
   1   8   6       86.56       83.19      3.94 o
   2   8   6        6.01        7.48      2.67 o
   3   8   6       11.61        9.49      2.87 o
   4   8   6        0.01       -1.70      4.78 o
   5   8   6       17.68       12.77      5.16 o
   6   8   6       14.41        3.86      7.15 o
  -6   9   6       37.20       50.35     10.59 o
  -5   9   6       22.13       26.71      5.64 o
  -4   9   6        0.11        4.79      4.26 o
  -3   9   6       39.95       52.59      5.35 o
  -2   9   6       91.11       88.42      5.40 o
  -1   9   6       11.92        8.25      4.59 o
   0   9   6       22.18       20.05      4.95 o
   1   9   6       17.15       17.08      3.73 o
   2   9   6        0.87        2.11      3.08 o
   3   9   6        7.70        2.75      3.39 o
   4   9   6        4.73        1.45      7.12 o
  -4  10   6       20.00       34.91      9.48 o
  -3  10   6        0.00        4.20      5.05 o
  -2  10   6        8.78       10.74      5.99 o
  -1  10   6       23.79       31.86      8.37 o
   0  10   6       28.75       26.88      5.66 o
   1  10   6        7.75        4.81      4.54 o
   2  10   6        0.08       -3.17      3.63 o
   3  10   6        0.03        0.11      3.79 o
 -10   1   7        2.00       -0.97      6.31 o
  -9   1   7        7.41        6.87      6.06 o
  -8   1   7        3.24       -3.46      4.99 o
  -7   1   7        0.94       -2.42      5.36 o
  -6   1   7        8.19        4.38      5.07 o
  -5   1   7       54.54       69.10      5.42 o
  -4   1   7       16.64       20.33      3.77 o
  -3   1   7       18.85       16.96      3.10 o
  -2   1   7       21.92       14.85      2.72 o
  -1   1   7       40.50       41.07      4.61 o
   0   1   7       72.19       71.79      5.71 o
   1   1   7        0.84       -0.81      1.68 o
   2   1   7      218.36      239.77      5.64 o
   3   1   7       32.84       34.21      7.26 o
   4   1   7      134.00      136.02     21.72 o
   5   1   7      171.22      176.34      7.48 o
   6   1   7      138.38      144.34     13.61 o
   7   1   7        9.09       -1.42      4.94 o
   8   1   7        9.24       10.27     10.95 o
   9   1   7        2.97       -2.35      6.50 o
 -10   2   7        8.32        4.60      6.66 o
  -9   2   7        7.00        7.11     10.73 o
  -8   2   7       18.39       23.45      5.95 o
  -7   2   7      123.71      121.30      8.38 o
  -6   2   7       86.00       95.36      6.96 o
  -5   2   7        0.95       -0.60      4.09 o
  -4   2   7        1.53        0.69      2.45 o
  -3   2   7       37.27       49.89      2.76 o
  -2   2   7       70.90       67.38      3.34 o
  -1   2   7        0.31        1.97      2.16 o
   0   2   7      138.14      149.21      7.74 o
   1   2   7       28.01       46.52      5.72 o
   2   2   7       10.41       10.00      1.85 o
   3   2   7       85.59      100.48      4.56 o
   4   2   7       41.30       36.33      7.64 o
   5   2   7        1.57        3.60      4.00 o
   6   2   7        1.18       -3.58      3.58 o
   7   2   7        1.05        0.06      5.26 o
   8   2   7        6.27        5.16      6.10 o
   9   2   7        0.43       -6.21      6.53 o
 -10   3   7        0.03       -1.83      6.68 o
  -9   3   7        7.01        9.52      6.22 o
  -8   3   7        0.02       -2.83      5.19 o
  -7   3   7      191.55      177.94      8.60 o
  -6   3   7      507.58      494.80     43.70 o
  -5   3   7      133.68      139.50     26.95 o
  -4   3   7        5.07        2.37      2.42 o
  -3   3   7       28.36       39.41      2.62 o
  -2   3   7      480.01      482.79     18.95 o
  -1   3   7      567.94      526.91     27.58 o
   0   3   7        4.39        1.42      1.69 o
   1   3   7       12.63       13.57      2.00 o
   2   3   7       91.85       93.56      4.67 o
   3   3   7      115.63      128.65      4.61 o
   4   3   7       23.52       28.47      4.14 o
   5   3   7      149.42      148.50     11.15 o
   6   3   7        6.27        7.58      4.06 o
   7   3   7       10.26        6.53      5.17 o
   8   3   7        1.77       -6.39      6.39 o
 -10   4   7        3.86       -1.74     10.57 o
  -9   4   7        8.34       -7.14      9.45 o
  -8   4   7        1.77       -9.15      9.15 o
  -7   4   7        0.50       11.84      7.94 o
  -6   4   7       21.46       20.22      8.68 o
  -5   4   7        9.22        9.34      3.58 o
  -4   4   7        3.47        3.09      2.66 o
  -3   4   7      166.89      134.30      4.95 o
  -2   4   7      257.65      238.42      7.57 o
  -1   4   7       51.64       51.15      3.75 o
   0   4   7       33.93       38.18      2.38 o
   1   4   7       56.95       74.94      5.93 o
   2   4   7       79.39       84.10      4.52 o
   3   4   7        9.64       10.32      1.90 o
   4   4   7        3.19        5.21      3.53 o
   5   4   7       20.43       21.87      5.01 o
   6   4   7        9.31        5.31      4.03 o
   7   4   7        0.70        2.79      4.45 o
   8   4   7        1.95       -2.52      5.93 o
  -9   5   7        4.11       -5.17      9.62 o
  -8   5   7        0.03       -5.49      9.18 o
  -7   5   7       92.88       77.04     10.95 o
  -6   5   7      157.24      137.45     11.92 o
  -5   5   7      112.71       88.68      6.85 o
  -4   5   7        1.11       -3.68      3.68 o
  -3   5   7       57.60       55.42      8.21 o
  -2   5   7        2.25        1.55      2.79 o
  -1   5   7       40.31       43.62      5.22 o
   0   5   7       34.48       34.79      3.59 o
   1   5   7       42.43       44.58      3.89 o
   2   5   7       71.52       76.37      2.98 o
   3   5   7       10.54       10.10      2.12 o
   4   5   7       27.12       32.07      5.07 o
   5   5   7        0.99        1.29      3.87 o
   6   5   7        4.10        3.21      4.36 o
   7   5   7        2.49       -0.16      4.84 o
   8   5   7        3.02        0.03      5.41 o
  -9   6   7        3.06       -4.34      9.98 o
  -8   6   7        2.20       -7.91      9.80 o
  -7   6   7        3.87        3.04      8.88 o
  -6   6   7       19.79       19.89      8.85 o
  -5   6   7       22.42       19.65      4.31 o
  -4   6   7       29.77       31.93      3.87 o
  -3   6   7      391.48      388.01     26.69 o
  -2   6   7      436.70      401.29     22.97 o
  -1   6   7        1.38        2.34      2.83 o
   0   6   7        2.41       -0.85      2.75 o
   1   6   7      257.41      245.75     23.65 o
   2   6   7      174.08      186.14      6.62 o
   3   6   7       25.79       35.48      2.83 o
   4   6   7       27.72        7.65      5.30 o
   5   6   7       13.18        5.70      5.48 o
   6   6   7        0.25        3.53      5.94 o
   7   6   7        0.12       -3.75      6.49 o
  -8   7   7        1.64        5.24      6.52 o
  -7   7   7        2.04        0.64      5.82 o
  -6   7   7        0.25       -2.70      5.53 o
  -5   7   7        0.19        1.49      4.29 o
  -4   7   7        3.80        5.36      3.51 o
  -3   7   7       94.91       86.89      5.80 o
  -2   7   7       33.49       38.19      3.98 o
  -1   7   7        4.28        0.98      3.26 o
   0   7   7        0.05       -1.29      3.17 o
   1   7   7        0.42        0.49      3.06 o
   2   7   7       11.22       12.70      2.75 o
   3   7   7        0.01       -0.26      2.40 o
   4   7   7       20.57       13.48      5.71 o
   5   7   7        1.51       -5.71      5.71 o
   6   7   7        6.09        7.40      6.85 o
  -7   8   7        2.96        1.07      6.19 o
  -6   8   7        2.69        2.84      9.67 o
  -5   8   7        3.66        1.18      4.46 o
  -4   8   7       15.91       15.97      4.16 o
  -3   8   7       36.41       37.64      4.49 o
  -2   8   7        4.49        4.27      3.63 o
  -1   8   7       14.36       14.18      3.70 o
   0   8   7        4.79        8.64      3.59 o
   1   8   7       78.48       74.27      4.94 o
   2   8   7       70.50       69.56      3.54 o
   3   8   7       45.13       52.22      3.46 o
   4   8   7       33.53       25.50      5.41 o
   5   8   7        3.93        1.25      5.13 o
  -6   9   7        7.43        9.97      6.79 o
  -5   9   7       10.76        7.42      5.27 o
  -4   9   7        0.29        5.84      4.33 o
  -3   9   7        1.50        6.07      4.30 o
  -2   9   7        4.97       11.01      4.24 o
  -1   9   7        0.34       -3.83      3.83 o
   0   9   7        6.16        4.17      3.93 o
   1   9   7       29.14       32.82      5.46 o
   2   9   7       36.44       40.77      3.91 o
   3   9   7       10.59        9.74      4.69 o
   4   9   7        0.96       -2.43      7.36 o
  -4  10   7       20.65       24.27      6.02 o
  -3  10   7       16.02       20.78      7.10 o
  -2  10   7        0.58        6.18      5.35 o
  -1  10   7       11.63        9.92      5.32 o
   0  10   7        3.47        4.85      7.09 o
   1  10   7        0.01        0.80      4.45 o
   2  10   7        0.17        1.44      4.72 o
 -10   0   8        5.42        6.55      9.12 o
  -9   0   8        8.51       14.14      9.30 o
  -8   0   8       24.06       34.86      8.59 o
  -7   0   8        2.41        7.26      7.82 o
  -6   0   8       65.81       59.21      8.83 o
  -5   0   8      105.68      104.28      9.24 o
  -4   0   8     1408.70     1312.21     18.89 o
  -2   0   8       96.58       96.46      6.11 o
  -1   0   8     1321.63     1155.92     15.64 o
   0   0   8     1868.25     1696.45     19.57 o
   1   0   8      933.11      862.15     14.11 o
   2   0   8        0.27        5.05      3.90 o
   3   0   8      353.80      303.86     10.21 o
   4   0   8      212.07      178.75      8.91 o
   5   0   8      156.46      141.29      9.71 o
   6   0   8      209.76      207.47     11.22 o
   7   0   8        9.91       17.36      7.56 o
   8   0   8        7.73        9.95      8.38 o
 -10   1   8        7.56        0.84      6.40 o
  -9   1   8       47.81       63.52      7.55 o
  -8   1   8        0.03       -5.12      5.12 o
  -7   1   8      202.29      208.75      9.43 o
  -6   1   8      464.47      455.41     31.71 o
  -5   1   8      128.00      119.49     14.02 o
  -4   1   8       13.55       11.53      2.36 o
  -3   1   8        4.99        6.64      3.11 o
  -2   1   8       39.76       28.98      3.00 o
  -1   1   8      317.55      277.30      5.72 o
   0   1   8       10.83        7.10      2.37 o
   1   1   8      426.88      391.33     40.05 o
   2   1   8       79.37       66.08      4.24 o
   3   1   8        3.76        8.65      3.25 o
   4   1   8       16.33       22.76      4.14 o
   5   1   8      170.94      168.60      6.97 o
   6   1   8      135.36      126.87      5.88 o
   7   1   8        0.13       -3.59      5.02 o
   8   1   8        0.13        2.08      5.90 o
 -10   2   8        0.50       -5.98      6.24 o
  -9   2   8        4.39       14.94      8.74 o
  -8   2   8       10.26       11.98      9.40 o
  -7   2   8      142.50      140.52      8.05 o
  -6   2   8      100.38       98.63      7.36 o
  -5   2   8       76.24       92.24      7.31 o
  -4   2   8      529.00      540.25     26.03 o
  -3   2   8      661.32      619.53     46.42 o
  -2   2   8      305.17      274.44     23.90 o
  -1   2   8      436.29      367.84     34.52 o
   0   2   8     2277.23     2179.58    117.91 o
   1   2   8      504.39      550.05     40.77 o
   2   2   8       41.77       51.31      4.31 o
   3   2   8       57.02       53.87      3.30 o
   4   2   8       36.09       49.44     11.76 o
   5   2   8      144.07      133.98     12.47 o
   6   2   8      154.20      158.52      9.39 o
   7   2   8        1.25        1.63      5.24 o
   8   2   8        0.01        5.74      5.92 o
 -10   3   8        0.97        5.58      9.98 o
  -9   3   8       25.51       37.42      8.38 o
  -8   3   8        0.10        0.20      5.37 o
  -7   3   8      183.81      164.11      8.23 o
  -6   3   8      373.06      374.99     19.07 o
  -5   3   8      464.00      444.86     23.75 o
  -4   3   8      122.65      112.78      4.09 o
  -3   3   8        6.32        1.82      2.33 o
  -2   3   8      347.72      302.30     12.87 o
  -1   3   8      473.23      452.25     28.10 o
   0   3   8       32.52       38.33      2.49 o
   1   3   8      335.43      315.90     18.76 o
   2   3   8      349.48      374.80     16.77 o
   3   3   8        2.14        4.02      3.03 o
   4   3   8       10.92        9.16      3.65 o
   5   3   8        9.20        7.77      4.00 o
   6   3   8        2.34        4.22      4.98 o
   7   3   8        1.89       -5.47      8.90 o
   8   3   8       31.19       26.94      7.02 o
  -9   4   8        1.34       -2.98      9.92 o
  -8   4   8       18.53        4.63      9.21 o
  -7   4   8      194.76      153.87     12.37 o
  -6   4   8      139.55      112.87     11.84 o
  -5   4   8      112.10      103.16     10.45 o
  -4   4   8      384.53      368.73     12.56 o
  -3   4   8      260.33      250.42     13.93 o
  -2   4   8       15.42       12.66      3.21 o
  -1   4   8      238.19      218.68     18.34 o
   0   4   8      217.39      202.56     14.14 o
   1   4   8       15.91       21.45      4.27 o
   2   4   8        6.35       10.57      2.58 o
   3   4   8        0.64        2.19      2.29 o
   4   4   8      122.15      103.69      8.36 o
   5   4   8       11.72        8.49      4.22 o
   6   4   8       37.45       39.48      5.09 o
   7   4   8        3.05        0.86      5.46 o
   8   4   8        1.02       -6.07      6.07 o
  -9   5   8       17.65       10.01     10.51 o
  -8   5   8       28.37       35.89     11.13 o
  -7   5   8       16.51       17.36      8.88 o
  -6   5   8        5.48       -4.16      7.85 o
  -5   5   8       87.43       94.37      6.78 o
  -4   5   8        9.50        3.96      3.95 o
  -3   5   8      546.18      515.69     30.78 o
  -2   5   8     1085.95     1040.16     71.77 o
  -1   5   8      457.54      454.93     31.31 o
   0   5   8        2.70       -0.74      3.09 o
   1   5   8       75.59       79.46      6.43 o
   2   5   8       27.83       31.02      4.06 o
   3   5   8        2.83        1.50      2.43 o
   4   5   8       17.75       19.41      4.40 o
   5   5   8       20.23       16.85      4.48 o
   6   5   8       47.93       49.60      5.56 o
   7   5   8        4.18        4.62      5.17 o
  -8   6   8        7.39        4.31     10.33 o
  -7   6   8       54.21       50.06     10.51 o
  -6   6   8       31.33       24.53      9.27 o
  -5   6   8       32.83       33.41      4.72 o
  -4   6   8      115.58      107.84      6.99 o
  -3   6   8        0.39       -2.34      3.29 o
  -2   6   8       70.07       74.78      4.41 o
  -1   6   8       61.92       60.91      4.16 o
   0   6   8        0.72        1.51      2.89 o
   1   6   8        6.81        4.62      4.39 o
   2   6   8        5.50        2.71      3.75 o
   3   6   8       70.01       69.23      4.24 o
   4   6   8      180.62      137.06     11.20 o
   5   6   8       32.98       32.08      6.70 o
   6   6   8        0.05       -6.08      6.08 o
   7   6   8        3.95        2.89      6.84 o
  -8   7   8        6.50       12.29      9.67 o
  -7   7   8        1.60       -5.60      5.60 o
  -6   7   8       12.02        9.98      5.94 o
  -5   7   8       50.75       62.67      7.49 o
  -4   7   8       31.10       31.44      4.15 o
  -3   7   8       14.74       18.11      3.67 o
  -2   7   8      229.81      214.36     15.90 o
  -1   7   8      134.56      138.57     11.29 o
   0   7   8       48.84       50.67      4.17 o
   1   7   8      350.05      325.52     20.56 o
   2   7   8      140.88      130.21      5.87 o
   3   7   8        4.43       10.09      3.63 o
   4   7   8        1.21       -4.85      5.51 o
   5   7   8        3.66        6.01      6.03 o
   6   7   8        0.07       -6.46      6.46 o
  -7   8   8       24.74       27.03      7.63 o
  -6   8   8        6.17        3.72      6.64 o
  -5   8   8       14.16        9.32      4.96 o
  -4   8   8       50.34       57.20      4.91 o
  -3   8   8        0.19        0.52      3.71 o
  -2   8   8       34.97       32.06      4.29 o
  -1   8   8       20.02       22.95      4.09 o
   0   8   8       20.09       18.08      3.96 o
   1   8   8       34.46       35.46      4.38 o
   2   8   8        5.50        4.28      3.48 o
   3   8   8       10.11       10.99      3.69 o
   4   8   8        5.72        0.18      4.91 o
   5   8   8        1.33       -1.38      6.66 o
  -5   9   8       23.45       21.37      5.73 o
  -4   9   8       30.17       27.46      4.96 o
  -3   9   8        0.01        6.39      4.27 o
  -2   9   8       63.19       71.35      5.31 o
  -1   9   8       44.92       58.65      4.97 o
   0   9   8        4.88        9.62      7.29 o
   1   9   8       43.69       43.18      4.95 o
   2   9   8       13.73       16.44      4.00 o
   3   9   8        0.01        5.36      4.83 o
  -3  10   8        9.84       17.28      6.02 o
  -2  10   8        0.08       -3.22      5.53 o
  -1  10   8        2.49        6.26      5.47 o
   0  10   8       10.39       17.86      6.05 o
   1  10   8        9.84        7.15      5.61 o
 -10   1   9        0.47       -3.16      6.67 o
  -9   1   9        2.06        0.86      5.84 o
  -8   1   9       19.85       19.19      6.27 o
  -7   1   9       48.81       53.30      6.66 o
  -6   1   9       23.08       24.59      5.83 o
  -5   1   9       51.79       49.98      5.39 o
  -4   1   9       71.86       86.56      5.75 o
  -3   1   9      104.22      111.85      7.84 o
  -2   1   9       36.49       29.01      3.30 o
  -1   1   9       48.78       55.19      4.01 o
   0   1   9       33.16       38.11      3.50 o
   1   1   9       10.08        8.01      2.26 o
   2   1   9        9.85       12.01      4.18 o
   3   1   9        0.01        0.79      3.17 o
   4   1   9       22.56       17.42      4.15 o
   5   1   9       50.66       57.82     12.85 o
   6   1   9       49.87       54.42      6.23 o
   7   1   9        8.01        4.48      5.26 o
   8   1   9       16.93       14.43     10.24 o
 -10   2   9        1.01       -6.53      6.53 o
  -9   2   9        0.19       -2.94      6.10 o
  -8   2   9       12.15       15.32      5.91 o
  -7   2   9       78.01       85.20      6.84 o
  -6   2   9       52.72       60.02      6.40 o
  -5   2   9       13.12       12.39      4.94 o
  -4   2   9       43.68       44.98      3.47 o
  -3   2   9        9.14        9.76      2.76 o
  -2   2   9        2.76       -0.42      2.35 o
  -1   2   9       60.65       59.15      4.31 o
   0   2   9      175.38      169.48     13.38 o
   1   2   9      216.58      251.82     18.78 o
   2   2   9       38.45       43.20      3.73 o
   3   2   9       34.05       32.54      4.12 o
   4   2   9       48.11       52.56      7.50 o
   5   2   9       73.29       65.36      5.74 o
   6   2   9        0.20        0.75      4.54 o
   7   2   9        0.42        0.52      5.21 o
   8   2   9        3.65        8.53      6.69 o
 -10   3   9        0.36       -8.88     10.77 o
  -9   3   9        0.00       12.57     10.01 o
  -8   3   9        0.06       -3.11      5.46 o
  -7   3   9        8.15        7.27      8.94 o
  -6   3   9        3.57        4.24      5.11 o
  -5   3   9       17.82       16.90      5.13 o
  -4   3   9       55.76       60.01      4.40 o
  -3   3   9       27.05       29.91      4.59 o
  -2   3   9       27.43       25.15      5.05 o
  -1   3   9       65.00       65.74      6.67 o
   0   3   9        0.65        1.53      2.10 o
   1   3   9       55.98       63.89      6.32 o
   2   3   9        9.77       10.80      2.46 o
   3   3   9        1.28        2.30      3.21 o
   4   3   9       32.31       31.23      4.34 o
   5   3   9        5.65        7.83      3.83 o
   6   3   9        3.53       -2.94      4.99 o
   7   3   9        1.26        4.69      5.34 o
   8   3   9        0.27       -6.31      6.31 o
  -9   4   9       15.80       10.63     11.01 o
  -8   4   9        7.70       -4.31      8.88 o
  -7   4   9        0.91        8.94      9.06 o
  -6   4   9        7.92       -5.67      8.00 o
  -5   4   9        0.58       -1.21      7.38 o
  -4   4   9        6.86        5.36      4.13 o
  -3   4   9       92.96       90.92      6.06 o
  -2   4   9       58.88       72.88     19.55 o
  -1   4   9       42.99       50.75      3.98 o
   0   4   9      398.16      371.75     24.24 o
   1   4   9       74.80       77.44      6.65 o
   2   4   9        2.69        0.40      2.51 o
   3   4   9       41.26       37.85      8.09 o
   4   4   9      147.08      132.50      6.14 o
   5   4   9       49.60       53.50      5.03 o
   6   4   9        0.61        2.19      4.31 o
   7   4   9        0.58        0.72      9.99 o
  -9   5   9        1.19       -0.24     11.01 o
  -8   5   9        0.62       -4.07      9.06 o
  -7   5   9        2.69       -3.19      8.80 o
  -6   5   9        0.33        2.39      8.50 o
  -5   5   9       43.55       38.22      8.85 o
  -4   5   9        2.17        6.77      4.09 o
  -3   5   9      122.13      125.36     12.10 o
  -2   5   9      144.10      144.85     13.06 o
  -1   5   9      116.10      136.55      6.75 o
   0   5   9      262.96      267.50     15.01 o
   1   5   9      115.43      127.41      9.53 o
   2   5   9        3.93        5.33      3.50 o
   3   5   9        0.62        6.11      4.83 o
   4   5   9       10.90        6.99      4.54 o
   5   5   9        5.44        5.16      4.38 o
   6   5   9        2.53        1.91      4.54 o
   7   5   9        0.11       -4.43      4.93 o
  -8   6   9        5.07       19.72     10.21 o
  -7   6   9       11.86        4.28     10.01 o
  -6   6   9        0.12        4.40      9.06 o
  -5   6   9       12.68       16.09      8.80 o
  -4   6   9        0.09        0.75      3.43 o
  -3   6   9        0.12       -2.73      3.23 o
  -2   6   9       18.90       14.76      3.61 o
  -1   6   9        0.03       -2.33      3.06 o
   0   6   9       55.52       58.76      4.81 o
   1   6   9       42.63       45.86      6.36 o
   2   6   9        8.96        5.78      3.92 o
   3   6   9        0.72       -1.22      5.06 o
   4   6   9        2.81        7.16      6.49 o
   5   6   9        0.13       -1.01      5.79 o
   6   6   9        3.64        4.49      6.72 o
  -7   7   9       10.30        2.55      9.19 o
  -6   7   9        5.49       -2.64      7.00 o
  -5   7   9        0.74        1.82      4.44 o
  -4   7   9       52.50       55.67      5.13 o
  -3   7   9      259.84      231.60     16.92 o
  -2   7   9      137.15      117.31      6.06 o
  -1   7   9       74.54       72.40      4.75 o
   0   7   9      133.67      127.49     12.80 o
   1   7   9       53.36       44.73      4.02 o
   2   7   9        2.75        6.02      5.01 o
   3   7   9        3.12        1.81      6.11 o
   4   7   9        3.41       -5.06      5.83 o
   5   7   9        3.26        6.54      6.54 o
  -6   8   9        1.88       13.35      6.49 o
  -5   8   9        0.39        3.90      4.89 o
  -4   8   9        2.18        4.12      4.40 o
  -3   8   9        4.56        3.10      3.89 o
  -2   8   9        0.59        5.27      3.86 o
  -1   8   9        5.03        6.80      4.00 o
   0   8   9       25.73       37.37      4.78 o
   1   8   9       23.26       21.22      4.04 o
   2   8   9        1.10        1.84      3.57 o
   3   8   9        3.56        2.27      5.24 o
   4   8   9       13.93        9.40      5.45 o
  -5   9   9       10.13        5.88      6.27 o
  -4   9   9        0.00        7.97      5.25 o
  -3   9   9       20.47       18.31      4.58 o
  -2   9   9       29.96       29.65      4.86 o
  -1   9   9        8.62       10.62      4.48 o
   0   9   9        0.40        2.20      4.09 o
   1   9   9        0.08        9.76      4.53 o
   2   9   9        0.40       -2.36      3.87 o
   3   9   9        5.96        5.46      5.85 o
  -2  10   9        0.99        9.05      6.04 o
  -1  10   9        1.41        7.68      5.82 o
   0  10   9        2.46        3.82      6.08 o
 -10   0  10       17.16       33.26     11.07 o
  -9   0  10       23.67       16.26      9.09 o
  -8   0  10       67.11       68.00     10.80 o
  -7   0  10       81.13       97.96     10.57 o
  -6   0  10        1.77       -0.18      7.59 o
  -5   0  10       59.42       61.92      8.12 o
  -4   0  10      130.25      143.15      9.27 o
  -3   0  10     1230.87     1073.55     17.30 o
  -2   0  10      549.02      426.21     11.04 o
  -1   0  10       39.54       54.25      5.70 o
   0   0  10      148.18      126.65      7.26 o
   1   0  10      592.76      565.34     12.81 o
   2   0  10      110.68      129.07      8.15 o
   3   0  10      117.52      106.82      7.82 o
   4   0  10       47.24       51.09      7.32 o
   5   0  10        0.60       -3.25      5.96 o
   6   0  10       39.03       38.10      8.56 o
   7   0  10        0.03       -0.56      7.97 o
   8   0  10       23.78       27.30      9.86 o
 -10   1  10        1.90       -6.72      6.81 o
  -9   1  10       74.20       63.21      7.84 o
  -8   1  10      350.17      345.87     13.89 o
  -7   1  10      162.30      167.01     11.26 o
  -6   1  10       16.08       31.13      5.97 o
  -5   1  10      138.24      132.23      7.53 o
  -4   1  10       20.52        8.50      6.36 o
  -3   1  10      154.20      167.92     16.56 o
  -2   1  10      598.28      526.98      8.50 o
  -1   1  10      546.60      460.69     10.91 o
   0   1  10       12.89       11.59      3.13 o
   1   1  10      366.75      322.95     17.71 o
   2   1  10      238.44      244.59      6.82 o
   3   1  10       78.59       80.50      5.34 o
   4   1  10       76.58       70.73      5.72 o
   5   1  10       12.06        7.75      4.61 o
   6   1  10       13.89       19.35      5.51 o
   7   1  10       15.59       17.89      5.11 o
   8   1  10        2.82        0.81      6.47 o
 -10   2  10        5.42       -0.02      7.35 o
  -9   2  10        2.91        3.39      6.39 o
  -8   2  10        9.23        4.41      5.79 o
  -7   2  10        0.23       -3.25      5.28 o
  -6   2  10       78.28       88.13      6.87 o
  -5   2  10      108.94       91.32      7.27 o
  -4   2  10      127.45      123.45     10.86 o
  -3   2  10     1317.09     1159.55     24.51 o
  -2   2  10      400.89      374.15     46.08 o
  -1   2  10       39.17       30.02      3.06 o
   0   2  10       28.00       24.79      3.11 o
   1   2  10      123.44      127.03      7.11 o
   2   2  10      236.47      231.58      6.83 o
   3   2  10       10.70        5.00      3.85 o
   4   2  10       61.91       69.51      5.72 o
   5   2  10        9.60       15.16      4.67 o
   6   2  10        7.94       13.44      5.39 o
   7   2  10        0.16       -1.30      5.53 o
  -9   3  10       17.57        6.40     10.54 o
  -8   3  10       76.83       68.56     11.42 o
  -7   3  10       10.57       17.25      5.74 o
  -6   3  10       59.74       64.12     10.49 o
  -5   3  10      381.90      390.60     36.54 o
  -4   3  10      244.15      221.26      5.84 o
  -3   3  10        2.00        0.93      3.32 o
  -2   3  10       96.22      102.19      9.38 o
  -1   3  10      254.49      224.84     17.31 o
   0   3  10      273.74      260.15     22.00 o
   1   3  10        7.24        6.43      2.44 o
   2   3  10      207.59      200.99      6.14 o
   3   3  10       66.81       59.40      6.92 o
   4   3  10       53.28       61.69      4.99 o
   5   3  10       20.99       20.59      4.92 o
   6   3  10        2.22        3.09      5.24 o
   7   3  10        0.94       -0.64      5.64 o
  -9   4  10        6.07       11.78     10.71 o
  -8   4  10        8.61        8.53      9.89 o
  -7   4  10       80.87       82.94     11.22 o
  -6   4  10      108.15       90.14     11.22 o
  -5   4  10       35.68       39.17      9.30 o
  -4   4  10        8.37       11.51      4.64 o
  -3   4  10      306.09      283.45     16.43 o
  -2   4  10      175.56      164.11     25.63 o
  -1   4  10        8.00        8.31      3.36 o
   0   4  10       68.65       76.91      6.91 o
   1   4  10      131.14      132.38      6.69 o
   2   4  10      118.60      109.33      9.86 o
   3   4  10       30.03       33.27      6.60 o
   4   4  10      131.09      134.86      6.18 o
   5   4  10       14.35       18.92      4.55 o
   6   4  10        0.42        1.33      5.09 o
   7   4  10        0.67       -3.77      5.70 o
  -9   5  10        7.85        2.21     10.36 o
  -8   5  10       27.77       22.40     11.16 o
  -7   5  10       10.05       -4.99      9.53 o
  -6   5  10        0.08       -1.27      8.00 o
  -5   5  10        0.43        7.41      7.62 o
  -4   5  10        6.86        4.65      4.62 o
  -3   5  10        1.56        4.08      3.98 o
  -2   5  10       41.32       47.51      4.00 o
  -1   5  10      555.12      579.11     50.63 o
   0   5  10      610.84      619.44     51.20 o
   1   5  10        5.60        7.43      3.73 o
   2   5  10       87.42       81.93      6.94 o
   3   5  10        1.26        1.80      4.71 o
   4   5  10       28.45       23.42      5.99 o
   5   5  10       17.53       13.60      6.35 o
   6   5  10       15.51       10.57      6.78 o
  -8   6  10        2.71        0.94     10.68 o
  -7   6  10       52.65       47.37     11.57 o
  -6   6  10       66.73       69.51     10.89 o
  -5   6  10        9.38       16.26      8.41 o
  -4   6  10       21.85       18.33      4.33 o
  -3   6  10       49.35       52.34      4.32 o
  -2   6  10        0.03        1.38      3.34 o
  -1   6  10       61.81       68.14      4.58 o
   0   6  10       41.17       47.67      4.86 o
   1   6  10       42.06       46.02      7.86 o
   2   6  10        5.00        4.36      5.17 o
   3   6  10       42.90       33.29      6.37 o
   4   6  10       90.28       74.67     11.51 o
   5   6  10       27.55       22.48      6.74 o
   6   6  10        2.73       -2.68      6.69 o
  -7   7  10        0.54        1.31      6.18 o
  -6   7  10        8.07       11.53      6.13 o
  -5   7  10       18.83       21.62      6.38 o
  -4   7  10       63.57       72.75      5.72 o
  -3   7  10       90.18       86.98      5.29 o
  -2   7  10        0.37        1.80      3.70 o
  -1   7  10       83.15       85.52      4.90 o
   0   7  10       36.60       34.69      4.18 o
   1   7  10       18.02       18.98      3.79 o
   2   7  10       66.95       76.83      7.67 o
   3   7  10       38.24       34.76      6.96 o
   4   7  10        1.81        1.56      6.25 o
   5   7  10       11.27        3.31      9.28 o
  -6   8  10       51.02       57.97      7.99 o
  -5   8  10        1.67        9.09      8.12 o
  -4   8  10       59.00       58.96      5.70 o
  -3   8  10       66.13       72.56      5.24 o
  -2   8  10        2.02        3.64      3.95 o
  -1   8  10        1.99        1.80      3.87 o
   0   8  10        3.06       11.25      4.02 o
   1   8  10       15.48       24.70      4.38 o
   2   8  10       12.25        4.13      5.06 o
   3   8  10        0.19       -1.05      4.99 o
   4   8  10        2.37        6.24      7.20 o
  -4   9  10       49.58       47.31      6.25 o
  -3   9  10       51.14       60.32      5.66 o
  -2   9  10        0.10        2.94      4.38 o
  -1   9  10       33.40       46.50      5.33 o
   0   9  10       13.42       17.40      4.51 o
   1   9  10        2.43        5.06      4.61 o
   2   9  10        9.87        2.46      5.58 o
 -10   1  11        0.70       -6.82      6.82 o
  -9   1  11        4.35        4.74     10.21 o
  -8   1  11       14.62       13.74      6.40 o
  -7   1  11       21.58       25.21      8.75 o
  -6   1  11       22.56       31.08      6.00 o
  -5   1  11       62.23       66.68      6.36 o
  -4   1  11       57.58       59.95      5.53 o
  -3   1  11       46.96       42.96      4.47 o
  -2   1  11       58.23       59.00      4.65 o
  -1   1  11        2.90        2.76      3.09 o
   0   1  11       76.58       67.48      4.83 o
   1   1  11       11.15       12.35      3.47 o
   2   1  11       23.08       21.60      4.16 o
   3   1  11        3.94        4.66      3.92 o
   4   1  11       22.62       14.20      4.61 o
   5   1  11        0.13       -0.54      4.73 o
   6   1  11       13.88       10.22      5.55 o
   7   1  11        8.48        2.00      6.22 o
  -9   2  11        6.18       -2.87      6.60 o
  -8   2  11       11.73        3.93      6.07 o
  -7   2  11        3.19       -3.46      5.54 o
  -6   2  11        1.85       -5.04      5.04 o
  -5   2  11        0.08       -0.85      4.95 o
  -4   2  11       35.92       34.72      5.21 o
  -3   2  11       27.55       24.91      6.66 o
  -2   2  11        0.46       -0.67      3.21 o
  -1   2  11        3.14        4.47      3.15 o
   0   2  11        6.93        9.13      3.45 o
   1   2  11       40.96       46.33      6.29 o
   2   2  11        3.67        3.16      3.63 o
   3   2  11        1.45        0.72      3.93 o
   4   2  11        3.23        0.84      4.08 o
   5   2  11        2.38       -0.61      4.58 o
   6   2  11        1.34        1.54     14.76 o
   7   2  11        4.97        4.30      6.27 o
  -9   3  11        3.11       -9.21      9.21 o
  -8   3  11       16.68       18.92      9.80 o
  -7   3  11        2.89       -2.66      9.00 o
  -6   3  11       15.76        7.11      8.03 o
  -5   3  11       12.41       18.68      7.97 o
  -4   3  11        1.24       -1.31      4.53 o
  -3   3  11        0.24       -0.41      3.95 o
  -2   3  11       44.45       47.05      8.54 o
  -1   3  11      296.48      274.49     32.61 o
   0   3  11      364.20      365.74     31.45 o
   1   3  11       34.91       33.88      3.72 o
   2   3  11        0.06       -2.46      3.16 o
   3   3  11      129.80      114.52      7.31 o
   4   3  11      229.72      197.62     11.63 o
   5   3  11       30.41       22.40      5.35 o
   6   3  11        0.39        3.58      5.46 o
   7   3  11        0.18       -0.27      6.29 o
  -9   4  11        1.78       -8.71     10.80 o
  -8   4  11        0.39       -6.02      8.94 o
  -7   4  11       25.33       17.80      9.77 o
  -6   4  11       49.33       61.13      9.95 o
  -5   4  11        8.62        2.72      7.20 o
  -4   4  11        6.41       -5.34      6.67 o
  -3   4  11       32.21       39.76      4.71 o
  -2   4  11       35.95       50.48     11.92 o
  -1   4  11       30.82       44.34      7.32 o
   0   4  11        0.00        2.05      4.05 o
   1   4  11       31.42       34.77      6.20 o
   2   4  11       53.61       58.70      4.63 o
   3   4  11        0.01       -3.68      3.68 o
   4   4  11        7.29       11.97      4.43 o
   5   4  11        0.63        2.78      4.53 o
   6   4  11        2.59       -2.47      5.59 o
  -8   5  11        5.71        8.94     10.04 o
  -7   5  11        0.41        7.94      9.03 o
  -6   5  11        4.21       12.46      8.47 o
  -5   5  11       32.27       29.13      8.32 o
  -4   5  11       36.54       30.83      5.17 o
  -3   5  11       24.49       19.47      4.20 o
  -2   5  11       13.04        8.18      3.34 o
  -1   5  11       21.84       19.47      4.09 o
   0   5  11       25.41       26.78      4.11 o
   1   5  11        1.35        2.93      4.94 o
   2   5  11        0.49       -5.25      5.25 o
   3   5  11        9.95       -0.71      5.37 o
   4   5  11       56.43       50.76      7.28 o
   5   5  11       32.62       28.61      8.77 o
   6   5  11        3.44        7.60      6.72 o
  -8   6  11        0.62        9.80     10.51 o
  -7   6  11        6.49        4.57      9.77 o
  -6   6  11       15.89       17.80      9.62 o
  -5   6  11       23.81       27.54      9.36 o
  -4   6  11       43.68       46.02      5.01 o
  -3   6  11        3.04       -2.04      3.49 o
  -2   6  11        4.09        0.88      3.40 o
  -1   6  11        8.33        6.34      3.35 o
   0   6  11       40.23       38.74      4.70 o
   1   6  11       26.90       31.46      4.56 o
   2   6  11       16.23       16.93      6.88 o
   3   6  11        0.07       -5.15      5.71 o
   4   6  11        7.11        4.70      6.11 o
   5   6  11        0.35        3.79      8.85 o
  -7   7  11        1.01       -3.93      6.59 o
  -6   7  11        2.46        1.16      6.09 o
  -5   7  11        0.12       -5.63      5.63 o
  -4   7  11       13.56       13.45      4.72 o
  -3   7  11        6.99        7.12      4.07 o
  -2   7  11        3.63       -0.22      3.71 o
  -1   7  11       16.52       19.32      3.94 o
   0   7  11        0.13       -0.73      3.72 o
   1   7  11        5.04        2.45      4.28 o
   2   7  11        1.62        1.62      6.16 o
   3   7  11        2.07       -1.88      6.00 o
   4   7  11        2.95        2.94      6.77 o
  -5   8  11        2.28        4.95      6.28 o
  -4   8  11       11.38        8.84      4.91 o
  -3   8  11       26.64       25.64      6.21 o
  -2   8  11       14.55       11.99      4.28 o
  -1   8  11        4.45        0.52      4.96 o
   0   8  11        6.53        8.24      4.23 o
   1   8  11       23.17       26.21      4.65 o
   2   8  11       10.47        7.30      5.30 o
   3   8  11        3.99       -2.92      5.39 o
  -3   9  11       50.63       52.51      5.87 o
  -2   9  11        1.15        5.92      5.87 o
  -1   9  11       10.92       22.56      4.92 o
   0   9  11        0.23        2.89      4.58 o
   1   9  11       11.08        6.63      4.98 o
  -9   0  12        0.59        4.96      9.30 o
  -8   0  12       14.22        3.07      9.15 o
  -7   0  12       40.17       47.73      9.86 o
  -6   0  12      129.17      118.36     11.45 o
  -5   0  12      210.15      213.61     12.54 o
  -4   0  12       62.33       48.94      7.64 o
  -3   0  12        0.69       -1.62      4.84 o
  -2   0  12       30.27       32.02      5.96 o
  -1   0  12       47.62       47.08      6.29 o
   0   0  12        0.00        1.30      4.60 o
   1   0  12      227.12      193.45      9.77 o
   2   0  12      102.59      108.56      8.77 o
   3   0  12        0.06        2.60      6.26 o
   4   0  12       20.98       14.88      7.20 o
   5   0  12       54.24       50.89      8.71 o
   6   0  12        6.44       -0.18      8.29 o
   7   0  12       20.06       14.82      9.68 o
  -9   1  12        0.00        2.22      6.50 o
  -8   1  12      134.92      134.25     11.78 o
  -7   1  12      341.27      360.76     11.22 o
  -6   1  12       61.20       62.91      8.65 o
  -5   1  12       45.11       51.89      6.74 o
  -4   1  12       97.72       96.10      9.50 o
  -3   1  12       71.05       65.68      5.32 o
  -2   1  12       27.28       25.62      4.13 o
  -1   1  12       77.62       65.38      5.09 o
   0   1  12      170.33      163.63      6.35 o
   1   1  12       31.16       31.79      4.26 o
   2   1  12        1.07       -3.70      3.70 o
   3   1  12      177.57      152.49     13.24 o
   4   1  12      123.57      117.57      6.85 o
   5   1  12       10.58       10.78      5.27 o
   6   1  12       27.78       26.82      6.21 o
   7   1  12        2.22       -2.87      6.58 o
  -9   2  12        1.08       -3.97      6.65 o
  -8   2  12       15.09       17.65      6.76 o
  -7   2  12       59.41       77.90     10.32 o
  -6   2  12      128.38      138.59      8.25 o
  -5   2  12      226.40      205.17      8.60 o
  -4   2  12      104.73      104.84     15.11 o
  -3   2  12       14.01       10.89      4.15 o
  -2   2  12      226.86      197.31      6.64 o
  -1   2  12      205.37      205.51     13.80 o
   0   2  12        0.66        1.72      3.45 o
   1   2  12      103.71       85.56      5.79 o
   2   2  12       51.79       66.09      5.55 o
   3   2  12        0.80       -0.51      4.10 o
   4   2  12        7.17        3.56      4.90 o
   5   2  12       18.43       14.98      5.84 o
   6   2  12        4.32        5.28      5.82 o
  -9   3  12        0.96       -3.75     10.09 o
  -8   3  12       23.69       24.11     11.01 o
  -7   3  12       72.32       84.86     12.01 o
  -6   3  12        0.15       -6.23      8.09 o
  -5   3  12      216.23      190.58     12.78 o
  -4   3  12      374.97      313.96     13.78 o
  -3   3  12      333.31      344.73     57.57 o
  -2   3  12      129.10      130.81     11.60 o
  -1   3  12       48.44       52.54      4.10 o
   0   3  12      201.32      217.56     21.54 o
   1   3  12       11.10       16.85      3.68 o
   2   3  12        5.51        3.71      3.74 o
   3   3  12        9.88        9.94      4.50 o
   4   3  12       15.87       17.59      5.09 o
   5   3  12        0.43       -5.22      5.22 o
   6   3  12        0.00       -5.51      5.64 o
  -8   4  12        3.05       16.62     10.39 o
  -7   4  12        8.70        8.32     10.06 o
  -6   4  12      126.93      115.85     12.99 o
  -5   4  12      316.50      306.70     14.91 o
  -4   4  12      125.02      109.41     10.63 o
  -3   4  12       49.85       49.10      6.08 o
  -2   4  12      151.57      166.10     24.13 o
  -1   4  12        5.03        9.24      3.84 o
   0   4  12       38.18       37.33      4.58 o
   1   4  12       57.38       68.72     12.50 o
   2   4  12       56.38       67.58     10.66 o
   3   4  12       26.07       30.38      5.74 o
   4   4  12        0.51       -5.25      5.25 o
   5   4  12       10.04       12.51      5.97 o
   6   4  12        5.28        9.19      6.47 o
  -8   5  12        5.13       12.31     11.07 o
  -7   5  12       47.62       53.45     11.84 o
  -6   5  12       18.06       25.53     10.12 o
  -5   5  12       23.46       31.52      9.09 o
  -4   5  12       73.73       83.20     10.18 o
  -3   5  12       18.91       26.29      4.59 o
  -2   5  12        3.74        4.23      3.88 o
  -1   5  12      125.74      116.72      8.59 o
   0   5  12      146.53      157.40     17.02 o
   1   5  12       22.64       24.84      5.86 o
   2   5  12        1.76        2.43      7.13 o
   3   5  12        0.82       -5.35      5.35 o
   4   5  12        2.33        2.54      5.88 o
   5   5  12        7.41        5.32      6.74 o
  -7   6  12        7.72        5.64     10.24 o
  -6   6  12       20.80       25.27     10.24 o
  -5   6  12      106.75      106.99     11.69 o
  -4   6  12       18.78       20.06      7.00 o
  -3   6  12       39.64       54.18      4.57 o
  -2   6  12       50.64       56.27     10.42 o
  -1   6  12        0.51        0.02      3.98 o
   0   6  12       41.22       43.44      4.91 o
   1   6  12       67.72       74.30     10.80 o
   2   6  12       27.13       25.57      6.73 o
   3   6  12        2.36       -0.31      5.87 o
   4   6  12        1.34        9.35      6.59 o
   5   6  12       10.50        9.70      6.90 o
  -6   7  12        1.16       -3.79      6.19 o
  -5   7  12        8.95       12.07      6.23 o
  -4   7  12       27.98       36.66      5.50 o
  -3   7  12       45.03       54.40      5.59 o
  -2   7  12        3.52        5.76      4.07 o
  -1   7  12       35.27       38.06      4.50 o
   0   7  12       33.49       34.64      5.16 o
   1   7  12        0.48       -0.86      5.68 o
   2   7  12       19.14       12.14      6.68 o
   3   7  12       15.73       15.72      6.88 o
   4   7  12        0.99       -6.65      6.65 o
  -5   8  12       14.86       16.77      6.91 o
  -4   8  12        3.93        4.48      4.80 o
  -3   8  12       75.81       91.17      6.56 o
  -2   8  12       85.54       93.48      6.00 o
  -1   8  12       29.02       32.78      4.85 o
   0   8  12        0.10        0.94      4.27 o
   1   8  12        6.07        9.20      5.32 o
   2   8  12        3.07        1.52      5.43 o
  -9   1  13        3.48       -4.33      7.20 o
  -8   1  13       17.52       13.38     11.28 o
  -7   1  13       13.94       16.35      6.59 o
  -6   1  13        5.83       -2.85      5.52 o
  -5   1  13       24.40       18.26      5.33 o
  -4   1  13       61.54       66.19      9.89 o
  -3   1  13       68.48       64.40      5.68 o
  -2   1  13       41.76       39.73      4.74 o
  -1   1  13       24.58       27.28      4.46 o
   0   1  13       12.92       11.80      4.20 o
   1   1  13        6.21        0.92      4.11 o
   2   1  13        0.12        1.95      4.15 o
   3   1  13        7.30       10.13      4.50 o
   4   1  13        0.55       -0.62      4.85 o
   5   1  13        6.65       12.92      5.85 o
   6   1  13        0.89       -3.14      5.83 o
  -9   2  13        9.94        3.69     10.18 o
  -8   2  13        5.12        1.24     10.45 o
  -7   2  13        2.41        5.83      6.26 o
  -6   2  13        8.59        7.77      5.70 o
  -5   2  13        0.09        2.91      5.00 o
  -4   2  13        8.92        4.61      4.71 o
  -3   2  13       20.79       11.01      6.24 o
  -2   2  13        7.29        1.00      3.86 o
  -1   2  13      167.33      139.46     12.84 o
   0   2  13       77.44       79.48      6.07 o
   1   2  13       13.38       11.57      4.32 o
   2   2  13        0.11       -3.40      4.13 o
   3   2  13       42.13       34.32      5.45 o
   4   2  13       24.48       18.67      7.29 o
   5   2  13        3.37        0.27      9.49 o
   6   2  13        0.19       -2.76      6.14 o
  -8   3  13       18.90       30.76     10.92 o
  -7   3  13        3.36       -3.36      9.03 o
  -6   3  13        0.55        5.93      8.59 o
  -5   3  13        0.22       -4.22      6.94 o
  -4   3  13        0.96        4.40      6.64 o
  -3   3  13        3.74       -1.53      6.61 o
  -2   3  13        3.68        1.03      6.14 o
  -1   3  13       15.29       11.95      4.86 o
   0   3  13        0.01        1.87      4.05 o
   1   3  13        6.03        5.31      4.10 o
   2   3  13        3.53        8.00      4.48 o
   3   3  13        1.16       -2.13      4.89 o
   4   3  13        0.03       -3.18      6.24 o
   5   3  13        0.02       -0.87      5.58 o
   6   3  13        3.24       -4.83      8.53 o
  -8   4  13       12.08       20.57     10.83 o
  -7   4  13        0.46       -9.53      9.68 o
  -6   4  13        0.00        1.33      8.06 o
  -5   4  13       12.43       23.14      8.74 o
  -4   4  13       19.94       22.17      7.82 o
  -3   4  13        1.02        0.62      6.61 o
  -2   4  13      103.13      112.00      7.42 o
  -1   4  13      332.34      366.67     29.83 o
   0   4  13      215.99      213.82     28.81 o
   1   4  13       24.62       28.22      5.96 o
   2   4  13        4.88        6.66      5.40 o
   3   4  13       22.27       15.50      5.91 o
   4   4  13       12.51        6.11      7.73 o
   5   4  13        3.08        5.70      8.18 o
  -7   5  13        8.69       14.67     10.68 o
  -6   5  13        0.09        0.89      8.74 o
  -5   5  13       20.07       12.60      8.83 o
  -4   5  13       33.70       40.11      9.42 o
  -3   5  13       16.77       19.79      4.40 o
  -2   5  13        3.11        2.02      4.01 o
  -1   5  13        0.25       -3.70      3.98 o
   0   5  13        6.37       11.85      5.66 o
   1   5  13       11.03        6.46      5.66 o
   2   5  13       16.16       26.77      6.18 o
   3   5  13       21.49       15.74      6.43 o
   4   5  13        6.26        6.46      6.38 o
   5   5  13        0.01       -0.18      8.62 o
  -7   6  13        0.01       -4.37     10.04 o
  -6   6  13        4.79       18.00     10.51 o
  -5   6  13       10.83        6.20      9.36 o
  -4   6  13        4.61       -0.11      5.31 o
  -3   6  13        0.04       -2.38      4.16 o
  -2   6  13        1.50        0.08      3.72 o
  -1   6  13       25.00       23.93      4.73 o
   0   6  13       40.60       41.19      6.58 o
   1   6  13        0.92       -5.97      7.10 o
   2   6  13        6.36       10.78      6.02 o
   3   6  13        0.04        5.62      8.74 o
   4   6  13        3.08        1.66      6.66 o
  -6   7  13        1.88        1.48      6.74 o
  -5   7  13        0.02        0.71      5.85 o
  -4   7  13        4.02       -5.82      5.82 o
  -3   7  13        5.85        5.16      4.84 o
  -2   7  13        1.09       -2.14      4.97 o
  -1   7  13        3.17        8.13      4.06 o
   0   7  13        7.53       11.27      5.21 o
   1   7  13        3.64        7.18      6.47 o
   2   7  13        6.97        5.25      9.84 o
   3   7  13       14.21       10.70      7.20 o
  -4   8  13        5.36       10.53      6.30 o
  -3   8  13       11.70       18.03      5.32 o
  -2   8  13        0.10        3.73      4.62 o
  -1   8  13        0.61       -2.24      4.43 o
   0   8  13        0.49        3.02      6.40 o
   1   8  13        0.32        2.48      5.68 o
  -9   0  14       11.44        1.89     10.27 o
  -8   0  14       17.63       35.71     10.42 o
  -7   0  14       13.53       15.17      9.65 o
  -6   0  14        0.02       -4.34      7.44 o
  -5   0  14       76.15       80.58      9.50 o
  -4   0  14      151.00      118.98     10.57 o
  -3   0  14        0.37        0.97      6.02 o
  -2   0  14      369.04      322.75     12.16 o
  -1   0  14      544.16      477.33     14.43 o
   0   0  14       23.43       41.74      7.08 o
   1   0  14      103.54       86.86      9.56 o
   2   0  14        7.94       15.11      6.76 o
   3   0  14        6.54       -0.68      6.94 o
   4   0  14        0.04       -1.95      7.35 o
   5   0  14        0.10       10.48      8.68 o
  -9   1  14       27.97       12.64      7.83 o
  -8   1  14       11.24        9.00      7.07 o
  -7   1  14       14.38       26.41      7.15 o
  -6   1  14       75.27       93.16     12.44 o
  -5   1  14       25.23       23.26      5.71 o
  -4   1  14       50.11       62.97      5.97 o
  -3   1  14      190.45      173.12      7.27 o
  -2   1  14       22.28       31.13      4.97 o
  -1   1  14       13.10        7.63      4.32 o
   0   1  14       19.31       19.99      4.65 o
   1   1  14       70.51       73.80      6.12 o
   2   1  14       24.72       29.60      5.32 o
   3   1  14       13.79       14.63      5.23 o
   4   1  14        3.79        5.05      6.32 o
   5   1  14        1.77        1.98      6.26 o
  -8   2  14       25.19       32.67     11.10 o
  -7   2  14        9.05        7.91      9.74 o
  -6   2  14        2.29        8.31      5.80 o
  -5   2  14       64.89       87.53      7.19 o
  -4   2  14       62.50       76.87      6.68 o
  -3   2  14       18.77       25.85      6.01 o
  -2   2  14      348.78      312.33      8.45 o
  -1   2  14      485.87      428.03      9.54 o
   0   2  14      139.43      141.76      7.12 o
   1   2  14        0.61       -4.12      4.37 o
   2   2  14        1.57       -4.56      4.96 o
   3   2  14        0.20       -1.79      5.18 o
   4   2  14        0.13       -2.40      9.19 o
   5   2  14        1.80       -6.02      6.02 o
  -8   3  14        3.74       -0.03     10.77 o
  -7   3  14       17.71       22.31     10.95 o
  -6   3  14       20.33       38.13     10.30 o
  -5   3  14       25.29       22.67      8.56 o
  -4   3  14      229.81      215.17     12.96 o
  -3   3  14      329.25      288.22     13.52 o
  -2   3  14      162.82      139.37     10.74 o
  -1   3  14       37.82       34.95      7.17 o
   0   3  14        2.05       -2.48      5.90 o
   1   3  14       81.82       90.89     11.72 o
   2   3  14       34.49       30.38      5.72 o
   3   3  14        3.85       -1.48      5.14 o
   4   3  14        6.05        5.42      5.33 o
   5   3  14        0.95       -0.88      6.08 o
  -8   4  14       29.83       32.35     12.72 o
  -7   4  14        5.35        0.83     10.36 o
  -6   4  14        0.81        1.39      8.88 o
  -5   4  14       23.70       28.93      8.85 o
  -4   4  14       52.48       54.01      9.36 o
  -3   4  14        3.61        8.71      7.05 o
  -2   4  14       43.54       62.96      9.11 o
  -1   4  14      105.65      112.61     14.96 o
   0   4  14       41.89       46.80     10.26 o
   1   4  14        0.80        2.52      5.30 o
   2   4  14       36.72       32.61      8.74 o
   3   4  14       39.88       37.16      8.38 o
   4   4  14        9.68       10.27      8.12 o
  -7   5  14       42.93       25.86     11.75 o
  -6   5  14       40.93       46.28     10.77 o
  -5   5  14        0.44        0.41      8.29 o
  -4   5  14       25.28       23.97      8.53 o
  -3   5  14       60.62       77.17      6.85 o
  -2   5  14       39.97       49.19      9.08 o
  -1   5  14        0.09       -1.61      6.38 o
   0   5  14       33.21       38.57      9.42 o
   1   5  14       58.32       55.76      7.17 o
   2   5  14        7.62        6.54      6.23 o
   3   5  14        6.21        4.84      6.29 o
   4   5  14        2.74       -2.54      8.68 o
  -6   6  14        0.93        3.22      9.62 o
  -5   6  14        3.52        5.34      9.62 o
  -4   6  14       10.58        8.92      6.05 o
  -3   6  14        5.28        6.42      4.65 o
  -2   6  14        0.17       -1.24      3.99 o
  -1   6  14        0.32        8.69      5.95 o
   0   6  14        0.01        3.25      6.10 o
   1   6  14        6.41        8.24      8.40 o
   2   6  14       20.72       19.93      9.39 o
   3   6  14       30.80       20.97      6.86 o
  -5   7  14        0.01       -5.96      6.27 o
  -4   7  14       14.95       20.38      6.57 o
  -3   7  14       29.88       34.54      5.62 o
  -2   7  14       12.09       15.20      4.69 o
  -1   7  14        0.14       -1.56      5.11 o
   0   7  14        4.76       -1.08      6.41 o
   1   7  14       12.16       14.27      6.99 o
   2   7  14        0.02        6.43      7.05 o
  -8   1  15        2.43       12.54      7.41 o
  -7   1  15        1.61        5.14      7.47 o
  -6   1  15       17.33       15.23      6.41 o
  -5   1  15       19.64       17.72      5.58 o
  -4   1  15        2.94        4.30      4.97 o
  -3   1  15        4.53        2.59      4.53 o
  -2   1  15       51.29       53.64      5.58 o
  -1   1  15       70.57       70.87      5.95 o
   0   1  15        9.65        9.52      4.77 o
   1   1  15        0.34       -4.62      4.62 o
   2   1  15        3.55        5.74      4.89 o
   3   1  15        2.17        0.00      5.47 o
   4   1  15        0.04       -6.21      6.88 o
   5   1  15        1.10       11.63      7.22 o
  -8   2  15        5.17       17.92     11.92 o
  -7   2  15        0.35        3.19     10.45 o
  -6   2  15        0.18        3.16      9.21 o
  -5   2  15        1.63       -6.26      8.06 o
  -4   2  15        1.13       -0.43      7.69 o
  -3   2  15        1.23       -1.09      5.34 o
  -2   2  15        4.11        1.82      4.37 o
  -1   2  15       16.79       18.23      4.63 o
   0   2  15       24.65       28.66      5.34 o
   1   2  15        3.82        1.38      4.74 o
   2   2  15        2.11       -2.39      5.16 o
   3   2  15        1.22       -2.71      5.37 o
   4   2  15        7.78        7.69      6.05 o
   5   2  15        0.00        3.14      6.59 o
  -7   3  15        0.59        8.68     10.86 o
  -6   3  15        7.54       10.80      9.95 o
  -5   3  15        0.03        7.91      8.85 o
  -4   3  15       13.18       16.76      8.38 o
  -3   3  15        8.31       18.92      8.21 o
  -2   3  15        8.45       10.83      7.56 o
  -1   3  15       30.31       15.14      7.62 o
   0   3  15        8.00        6.49      7.44 o
   1   3  15        3.68       -3.57      6.70 o
   2   3  15        9.78       16.26      7.64 o
   3   3  15        5.16        6.26      7.70 o
   4   3  15        0.34       -5.37      5.97 o
  -7   4  15        2.72        1.36     11.07 o
  -6   4  15        1.99       13.37     10.24 o
  -5   4  15        1.44        2.15      9.36 o
  -4   4  15        1.07        8.53      8.65 o
  -3   4  15        0.46       -1.30      7.38 o
  -2   4  15        0.58        7.16      5.21 o
  -1   4  15        6.03        7.62      7.47 o
   0   4  15        7.78       13.87      7.23 o
   1   4  15        9.69        8.09      7.97 o
   2   4  15        2.93       -5.14      7.23 o
   3   4  15        1.74        4.22      8.74 o
   4   4  15        5.14       -7.00      8.65 o
  -6   5  15        3.73       15.41     10.48 o
  -5   5  15        0.36        8.38      9.50 o
  -4   5  15       11.34       13.37      8.62 o
  -3   5  15       24.86       35.80      6.14 o
  -2   5  15       11.20       16.27      6.32 o
  -1   5  15        0.99        2.65      5.89 o
   0   5  15        9.49       18.62      6.29 o
   1   5  15        6.59        5.70      6.00 o
   2   5  15        8.86       17.17      6.71 o
   3   5  15       14.85        7.00      9.00 o
  -5   6  15        0.44        2.01      8.63 o
  -4   6  15        7.65       11.33      6.33 o
  -3   6  15        6.37        6.26      6.09 o
  -2   6  15        2.26        5.18      4.31 o
  -1   6  15        2.80       -4.72      6.05 o
   0   6  15        2.53        2.22      6.90 o
   1   6  15        2.38        4.88      6.50 o
   2   6  15       14.08       11.00      7.17 o
  -3   7  15        0.03       -1.37      7.67 o
  -2   7  15        2.54        3.12      5.11 o
  -1   7  15        0.14        5.41      5.56 o
   0   7  15        2.32        4.61      6.85 o
  -8   0  16       29.03       37.34     12.60 o
  -7   0  16       51.65       80.52     12.60 o
  -6   0  16        4.99       15.82      9.59 o
  -5   0  16       17.85       20.90      8.91 o
  -4   0  16       80.44       85.54      9.68 o
  -3   0  16      169.83      152.15     10.83 o
  -2   0  16       82.03       84.27      9.45 o
  -1   0  16        2.92        1.62      6.67 o
   0   0  16       16.11       22.55      7.50 o
   1   0  16        0.01        0.74      7.08 o
   2   0  16       14.68       12.04      8.32 o
   3   0  16       71.44       75.50     10.68 o
   4   0  16       24.21       30.52     10.33 o
  -7   1  16       22.38       32.06     11.02 o
  -6   1  16      132.72      162.25     10.68 o
  -5   1  16      104.42      115.27     15.95 o
  -4   1  16       10.20       13.26      5.87 o
  -3   1  16        4.54        8.76      4.93 o
  -2   1  16       38.49       33.70      7.53 o
  -1   1  16       23.56       25.27      4.98 o
   0   1  16       15.43       16.33      5.22 o
   1   1  16       69.66       64.68      6.74 o
   2   1  16       64.98       63.08      6.92 o
   3   1  16       12.95       25.41      6.40 o
   4   1  16        0.03        2.67      6.39 o
  -7   2  16       36.79       48.91     11.98 o
  -6   2  16        9.77       20.72     10.51 o
  -5   2  16        3.83       12.40      9.30 o
  -4   2  16       54.78       61.57     10.30 o
  -3   2  16       93.27      104.81     11.19 o
  -2   2  16        3.53        9.08      5.90 o
  -1   2  16       88.98       84.48      6.85 o
   0   2  16       85.15       93.21      7.19 o
   1   2  16       12.45       19.79      5.65 o
   2   2  16        0.09        6.24      5.60 o
   3   2  16       13.09       15.88      6.39 o
   4   2  16        5.50        5.53      6.56 o
  -7   3  16        5.50       27.45     11.54 o
  -6   3  16       70.12       89.93     13.02 o
  -5   3  16       73.15       92.80     12.40 o
  -4   3  16        0.88       10.01      8.53 o
  -3   3  16       44.91       47.55      9.74 o
  -2   3  16       60.72       73.14     10.06 o
  -1   3  16       17.80       31.58      8.83 o
   0   3  16        2.41       -5.37      7.35 o
   1   3  16       25.26       27.74      8.62 o
   2   3  16       14.47       20.04      8.62 o
   3   3  16        7.31       -1.83      9.21 o
  -6   4  16        7.03       13.93     10.71 o
  -5   4  16        3.69       13.22     10.18 o
  -4   4  16       40.23       57.47     10.98 o
  -3   4  16       36.66       47.31      9.83 o
  -2   4  16        0.03       10.57      7.70 o
  -1   4  16       36.49       44.10      8.85 o
   0   4  16       22.31       31.73      8.74 o
   1   4  16        0.32        6.38      8.03 o
   2   4  16        4.59        4.25      8.80 o
   3   4  16       12.13        9.71      8.62 o
  -5   5  16       98.71      111.86     13.90 o
  -4   5  16       23.23       31.73      9.68 o
  -3   5  16        9.45       16.67      5.98 o
  -2   5  16       47.63       33.59      9.39 o
  -1   5  16       20.49       39.03      8.10 o
   0   5  16        1.58       -2.63      5.93 o
   1   5  16       17.40       11.81      9.24 o
   2   5  16        2.30        6.26      8.68 o
  -4   6  16        4.83        2.88      6.46 o
  -3   6  16        5.03        9.57      6.56 o
  -2   6  16        0.75       13.38      8.22 o
  -1   6  16       11.32       14.33      6.83 o
   0   6  16        1.14        0.36      6.83 o
  -7   1  17        0.06      -10.45     11.07 o
  -6   1  17        0.06        6.10      6.90 o
  -5   1  17        0.57        0.97      6.48 o
  -4   1  17        9.90        7.20      6.14 o
  -3   1  17       25.79       23.02      5.94 o
  -2   1  17       13.30       18.58      5.72 o
  -1   1  17        0.29        3.19      5.41 o
   0   1  17        0.26        0.96      5.57 o
   1   1  17        5.70        9.55      6.02 o
   2   1  17        1.67        0.19      6.02 o
   3   1  17        1.35        5.42      6.42 o
  -6   2  17        1.15        6.91     10.24 o
  -5   2  17        0.00       -2.66      9.36 o
  -4   2  17        0.00        5.55      8.68 o
  -3   2  17        8.05       11.28      8.50 o
  -2   2  17       20.00       26.18      9.30 o
  -1   2  17        7.10       14.82      8.50 o
   0   2  17        1.09       -7.53      7.53 o
   1   2  17        3.49        3.44      5.83 o
   2   2  17        8.80       12.66      6.42 o
   3   2  17        5.50       18.34      7.23 o
  -6   3  17        0.37        7.14     10.48 o
  -5   3  17        0.08       14.99     10.04 o
  -4   3  17        2.45        6.43      9.42 o
  -3   3  17        7.11        0.32      8.91 o
  -2   3  17        1.34       -0.89      8.15 o
  -1   3  17        6.04        8.53      8.35 o
   0   3  17        5.21        9.06      8.12 o
   1   3  17        1.15        6.52      8.62 o
   2   3  17        2.33        1.30      8.85 o
  -5   4  17        0.10       -7.91     10.30 o
  -4   4  17        1.51       10.74      9.53 o
  -3   4  17        2.24       10.24      8.41 o
  -2   4  17        0.25       -0.74      7.88 o
  -1   4  17        1.44       -4.69      8.35 o
   0   4  17        9.78        9.09      8.41 o
   1   4  17       14.46       19.66      9.27 o
   2   4  17        3.06        2.92      9.06 o
  -4   5  17        1.83       -2.45      8.83 o
  -3   5  17        0.28       -7.44      8.56 o
  -2   5  17        3.77        4.81      8.97 o
  -1   5  17       20.65       31.23      9.45 o
   0   5  17       12.43       19.89      9.15 o
  -6   0  18        3.71        5.40     10.39 o
  -5   0  18        2.76        6.97      9.45 o
  -4   0  18       23.28       36.27      9.62 o
  -3   0  18      188.06      194.92     12.84 o
  -2   0  18      185.73      177.51     12.81 o
  -1   0  18       37.89       36.81     10.01 o
   0   0  18        1.00       -1.71      8.15 o
   1   0  18        0.72       -8.12      8.59 o
   2   0  18       15.34       14.34      9.89 o
  -6   1  18        0.94        9.21     11.04 o
  -5   1  18       44.23       69.16     12.10 o
  -4   1  18       24.00       48.50     10.95 o
  -3   1  18       10.11       17.50      6.15 o
  -2   1  18       78.30       79.59      7.39 o
  -1   1  18       60.36       74.37      7.63 o
   0   1  18        5.04        7.33      6.04 o
   1   1  18        1.17       -5.69      6.24 o
   2   1  18        0.02        2.31      6.76 o
  -5   2  18        0.19       -9.45      9.45 o
  -4   2  18       16.63       17.44     10.21 o
  -3   2  18       75.77       90.79     11.89 o
  -2   2  18       60.05       68.59     11.01 o
  -1   2  18        3.65        7.14      8.41 o
   0   2  18       14.07       21.49      9.21 o
   1   2  18       28.85       49.17     10.92 o
  -5   3  18       27.45       37.40     11.30 o
  -4   3  18        7.56       22.20     10.68 o
  -3   3  18       11.66        8.26      9.56 o
  -2   3  18       66.22       56.99     10.80 o
  -1   3  18       76.74       76.89     10.98 o
   0   3  18       31.43       39.99     10.68 o
   1   3  18        4.25        6.52      9.45 o
  -4   4  18       19.38       31.26     11.48 o
  -3   4  18       29.77       30.25      9.86 o
  -2   4  18       11.74       22.55      9.77 o
  -1   4  18        0.04        4.72      9.95 o
   0   4  18        8.15        9.06      9.12 o
  -4   1  19        0.04       17.53     10.57 o
  -3   1  19        0.28        0.44      9.15 o
  -2   1  19        0.39        5.76      9.12 o
  -1   1  19        4.48       11.70     10.67 o
   0   1  19        4.03        9.20      6.94 o
  -4   2  19        4.71       18.00     10.83 o
  -3   2  19       20.71       21.49     10.42 o
  -2   2  19       10.73       22.67      9.71 o
  -1   2  19        1.91        1.27      8.97 o
   0   2  19        4.02        8.74     10.04 o
  -2   3  19        2.77       19.60      9.86 o
 
